# Supplementary material for: Genes and pathways associated with pregnancy loss in dairy cattle
Source: Sci Rep. 2021 Jun 25;11:13329. doi: 10.1038/s41598-021-92525-0 (PMC8233422; doi:10.1038/s41598-021-92525-0)
Supplement: Supplementary file 2 — Supplementary Information 2. [file 41598_2021_92525_MOESM2_ESM.xlsx]

## Sheet: GO
GO ID	GO Term	Total Genes	Significant Genes	P-value
GO:0035556	intracellular signal transduction	315	54	0.000106083
GO:0005891	voltage-gated calcium channel complex	22	9	0.000175765
GO:0030883	endogenous lipid antigen binding	7	5	0.000197951
GO:0030884	exogenous lipid antigen binding	7	5	0.000197951
GO:0048006	antigen processing and presentation, endogenous lipid antigen via MHC class Ib	7	5	0.000197951
GO:0005245	voltage-gated calcium channel activity	28	10	0.00028877
GO:0007264	small GTPase mediated signal transduction	79	19	0.00030982
GO:0048007	antigen processing and presentation, exogenous lipid antigen via MHC class Ib	8	5	0.000483137
GO:0071723	lipopeptide binding	8	5	0.000483137
GO:0005096	GTPase activator activity	170	32	0.000503032
GO:0004499	N N-dimethylaniline monooxygenase activity	5	4	0.000505419
GO:1990454	L-type voltage-gated calcium channel complex	5	4	0.000505419
GO:0030036	actin cytoskeleton organization	116	24	0.000610497
GO:0030127	COPII vesicle coat	12	6	0.000615514
GO:0005912	adherens junction	90	20	0.00065709
GO:0030837	negative regulation of actin filament polymerization	17	7	0.000903372
GO:0007266	Rho protein signal transduction,	43	12	0.000963207
GO:0016627	oxidoreductase activity, acting on the CH-CH group of donors	27	9	0.00103174
GO:0098797	plasma membrane protein complex	6	4	0.00139264
GO:0005911	cell-cell junction	146	27	0.00174215
GO:0070588	calcium ion transmembrane transport	84	18	0.0018557
GO:0008361	regulation of cell size	19	7	0.00194754
GO:0005515	protein binding	2558	303	0.00228918
GO:0090630	activation of GTPase activity	66	15	0.00235769
GO:0070492	oligosaccharide binding	7	4	0.00298556
GO:0005085	guanyl-nucleotide exchange factor activity	130	24	0.00311823
GO:0045211	postsynaptic membrane	88	18	0.00318341
GO:0007628	adult walking behavior	32	9	0.00385897
GO:0031901	early endosome membrane	50	12	0.00388831
GO:0003997	acyl-CoA oxidase activity	4	3	0.00397256
GO:0035330	regulation of hippo signaling	4	3	0.00397256
GO:0051005	negative regulation of lipoprotein lipase activity	4	3	0.00397256
GO:0099026	anchored component of presynaptic membrane	4	3	0.00397256
GO:1904491	protein localization to ciliary transition zone	4	3	0.00397256
GO:0043547	positive regulation of GTPase activity	223	36	0.00399416
GO:0031290	retinal ganglion cell axon guidance	12	5	0.00480727
GO:0033198	response to ATP	12	5	0.00480727
GO:0006612	protein targeting to membrane	22	7	0.00500988
GO:0008305	integrin complex	22	7	0.00500988
GO:0007229	integrin-mediated signaling pathway	65	14	0.00543094
GO:0046486	glycerolipid metabolic process	8	4	0.00548798
GO:0032922	circadian regulation of gene expression	40	10	0.00596808
GO:0016301	kinase activity	341	50	0.00599497
GO:0016310	phosphorylation	351	51	0.00663374
GO:0007155	cell adhesion	238	37	0.00664894
GO:0006811	ion transport	368	53	0.00683324
GO:0060828	regulation of canonical Wnt signaling pathway	18	6	0.00720882
GO:0010507	negative regulation of autophagy	24	7	0.00847531
GO:0045747	positive regulation of Notch signaling pathway	24	7	0.00847531
GO:0005078	MAP-kinase scaffold activity	9	4	0.00908221
GO:0046339	diacylglycerol metabolic process	9	4	0.00908221
GO:0032432	actin filament bundle	5	3	0.00917328
GO:0035385	Roundabout signaling pathway	5	3	0.00917328
GO:0035865	cellular response to potassium ion	5	3	0.00917328
GO:0070100	negative regulation of chemokine-mediated signaling pathway	5	3	0.00917328
GO:0071813	lipoprotein particle binding	5	3	0.00917328
GO:0090330	regulation of platelet aggregation	5	3	0.00917328
GO:0099170	postsynaptic modulation of chemical synaptic transmission	5	3	0.00917328
GO:1901388	regulation of transforming growth factor beta activation	5	3	0.00917328
GO:1902667	regulation of axon guidance	5	3	0.00917328
GO:0015629	actin cytoskeleton	157	26	0.00946407
GO:0005216	ion channel activity	165	27	0.00970584
GO:0001030	RNA polymerase III type 1 promoter DNA binding	2	2	0.0105046
GO:0001031	RNA polymerase III type 2 promoter DNA binding	2	2	0.0105046
GO:0001632	leukotriene B4 receptor activity	2	2	0.0105046
GO:0004001	adenosine kinase activity	2	2	0.0105046
GO:0004059	aralkylamine N-acetyltransferase activity	2	2	0.0105046
GO:0004740	pyruvate dehydrogenase (acetyl-transferring) kinase activity	2	2	0.0105046
GO:0004817	cysteine-tRNA ligase activity	2	2	0.0105046
GO:0006423	cysteinyl-tRNA aminoacylation	2	2	0.0105046
GO:0010510	regulation of acetyl-CoA biosynthetic process from pyruvate	2	2	0.0105046
GO:0014042	positive regulation of neuron maturation	2	2	0.0105046
GO:0015705	iodide transport	2	2	0.0105046
GO:0030029	actin filament-based process	2	2	0.0105046
GO:0030055	cell-substrate junction	2	2	0.0105046
GO:0030120	vesicle coat	2	2	0.0105046
GO:0030187	melatonin biosynthetic process	2	2	0.0105046
GO:0032374	regulation of cholesterol transport	2	2	0.0105046
GO:0035494	SNARE complex disassembly	2	2	0.0105046
GO:0042285	xylosyltransferase activity	2	2	0.0105046
GO:0043313	regulation of neutrophil degranulation	2	2	0.0105046
GO:0046496	nicotinamide nucleotide metabolic process	2	2	0.0105046
GO:0050254	rhodopsin kinase activity	2	2	0.0105046
GO:0051414	response to cortisol	2	2	0.0105046
GO:0051684	maintenance of Golgi location	2	2	0.0105046
GO:0060083	smooth muscle contraction involved in micturition	2	2	0.0105046
GO:0072011	glomerular endothelium development	2	2	0.0105046
GO:0072092	ureteric bud invasion	2	2	0.0105046
GO:0080154	regulation of fertilization	2	2	0.0105046
GO:0086008	voltage-gated potassium channel activity involved in cardiac muscle cell action potential repolarization	2	2	0.0105046
GO:1900024	regulation of substrate adhesion-dependent cell spreading	2	2	0.0105046
GO:1902445	regulation of mitochondrial membrane permeability involved in programmed necrotic cell death	2	2	0.0105046
GO:1904183	negative regulation of pyruvate dehydrogenase activity	2	2	0.0105046
GO:1905475	regulation of protein localization to membrane	2	2	0.0105046
GO:0010906	regulation of glucose metabolic process	20	6	0.0125957
GO:0016773	phosphotransferase activity, alcohol group as acceptor	20	6	0.0125957
GO:0005925	focal adhesion	115	20	0.0126978
GO:0010977	negative regulation of neuron projection development	32	8	0.0133785
GO:0043087	regulation of GTPase activity	65	13	0.0135348
GO:0007018	microtubule-based movement	72	14	0.0135558
GO:0001945	lymph vessel development	10	4	0.0139219
GO:0004143	diacylglycerol kinase activity	10	4	0.0139219
GO:0004653	polypeptide N-acetylgalactosaminyltransferase activity	10	4	0.0139219
GO:0035136	forelimb morphogenesis	10	4	0.0139219
GO:0060413	atrial septum morphogenesis	10	4	0.0139219
GO:0050900	leukocyte migration	15	5	0.0140418
GO:0070328	triglyceride homeostasis	15	5	0.0140418
GO:0097060	synaptic membrane	15	5	0.0140418
GO:0003779	actin binding	234	35	0.0144252
GO:0098794	postsynapse	59	12	0.0151966
GO:0005516	calmodulin binding	95	17	0.0157314
GO:0008373	sialyltransferase activity	21	6	0.016137
GO:0030574	collagen catabolic process	21	6	0.016137
GO:0051020	GTPase binding	21	6	0.016137
GO:0097503	sialylation	21	6	0.016137
GO:0001771	immunological synapse formation	6	3	0.0169539
GO:0004703	G protein-coupled receptor kinase activity	6	3	0.0169539
GO:0004931	extracellularly ATP-gated cation channel activity	6	3	0.0169539
GO:0008467	[heparan sulfate]-glucosamine 3-sulfotransferase 1 activity	6	3	0.0169539
GO:0021952	central nervous system projection neuron axonogenesis	6	3	0.0169539
GO:0021955	central nervous system neuron axonogenesis	6	3	0.0169539
GO:0034329	cell junction assembly	6	3	0.0169539
GO:0050882	voluntary musculoskeletal movement	6	3	0.0169539
GO:0070828	heterochromatin organization	6	3	0.0169539
GO:0090114	COPII-coated vesicle budding	6	3	0.0169539
GO:2000369	regulation of clathrin-dependent endocytosis	6	3	0.0169539
GO:0030509	BMP signaling pathway	53	11	0.0169971
GO:0042383	sarcolemma	53	11	0.0169971
GO:0003712	transcription coregulator activity	74	14	0.0170746
GO:0030334	regulation of cell migration	67	13	0.0172782
GO:0005887	integral component of plasma membrane	602	78	0.0174634
GO:0051015	actin filament binding	150	24	0.0183174
GO:0006816	calcium ion transport	82	15	0.0185881
GO:0006885	regulation of pH	16	5	0.0187339
GO:0007159	leukocyte cell-cell adhesion	16	5	0.0187339
GO:0030676	Rac guanyl-nucleotide exchange factor activity	16	5	0.0187339
GO:0031589	cell-substrate adhesion	16	5	0.0187339
GO:0032281	AMPA glutamate receptor complex	16	5	0.0187339
GO:0034968	histone lysine methylation	16	5	0.0187339
GO:0048738	cardiac muscle tissue development	16	5	0.0187339
GO:0048844	artery morphogenesis	16	5	0.0187339
GO:0051056	regulation of small GTPase mediated signal transduction	16	5	0.0187339
GO:0051893	regulation of focal adhesion assembly	16	5	0.0187339
GO:0060307	regulation of ventricular cardiac muscle cell membrane repolarization	16	5	0.0187339
GO:0005546	phosphatidylinositol-4,5-bisphosphate binding	47	10	0.0189078
GO:0005262	calcium channel activity	54	11	0.0194282
GO:0031258	lamellipodium membrane	11	4	0.0201283
GO:0046426	negative regulation of receptor signaling pathway via JAK-STAT	11	4	0.0201283
GO:0060997	dendritic spine morphogenesis	11	4	0.0201283
GO:0090110	COPII-coated vesicle cargo loading	11	4	0.0201283
GO:0098688	parallel fiber to Purkinje cell synapse	11	4	0.0201283
GO:0099175	regulation of postsynapse organization	11	4	0.0201283
GO:1904355	positive regulation of telomere capping	11	4	0.0201283
GO:0032266	phosphatidylinositol-3-phosphate binding	28	7	0.0201953
GO:0015297	antiporter activity	22	6	0.0203097
GO:0043014	alpha-tubulin binding	22	6	0.0203097
GO:0098978	glutamatergic synapse	201	30	0.0228169
GO:0001501	skeletal system development	70	13	0.024295
GO:0048013	ephrin receptor signaling pathway	29	7	0.0243321
GO:0050890	cognition	29	7	0.0243321
GO:0099061	integral component of postsynaptic density membrane	29	7	0.0243321
GO:0002092	positive regulation of receptor internalization	17	5	0.0243499
GO:0043001	Golgi to plasma membrane protein transport	17	5	0.0243499
GO:0008081	phosphoric diester hydrolase activity	49	10	0.0249057
GO:0007399	nervous system development	147	23	0.0261308
GO:0030335	positive regulation of cell migration	147	23	0.0261308
GO:0005524	ATP binding	1106	133	0.026382
GO:0071805	potassium ion transmembrane transport	116	19	0.0266688
GO:0001614	purinergic nucleotide receptor activity	7	3	0.0274302
GO:0005521	lamin binding	7	3	0.0274302
GO:0006166	purine ribonucleoside salvage	7	3	0.0274302
GO:0008494	translation activator activity	7	3	0.0274302
GO:0009142	nucleoside triphosphate biosynthetic process	7	3	0.0274302
GO:0030042	actin filament depolymerization	7	3	0.0274302
GO:0032835	glomerulus development	7	3	0.0274302
GO:0043034	costamere	7	3	0.0274302
GO:0048846	axon extension involved in axon guidance	7	3	0.0274302
GO:0050850	positive regulation of calcium-mediated signaling	7	3	0.0274302
GO:0072091	regulation of stem cell proliferation	7	3	0.0274302
GO:0090162	establishment of epithelial cell polarity	7	3	0.0274302
GO:0099645	neurotransmitter receptor localization to postsynaptic specialization membrane	7	3	0.0274302
GO:0007034	vacuolar transport	12	4	0.0277889
GO:0008589	regulation of smoothened signaling pathway	12	4	0.0277889
GO:0010592	positive regulation of lamellipodium assembly	12	4	0.0277889
GO:0031462	Cul2-RING ubiquitin ligase complex	12	4	0.0277889
GO:0031527	filopodium membrane	12	4	0.0277889
GO:0036477	somatodendritic compartment	12	4	0.0277889
GO:0046834	lipid phosphorylation	12	4	0.0277889
GO:0050901	leukocyte tethering or rolling	12	4	0.0277889
GO:1990869	cellular response to chemokine	12	4	0.0277889
GO:2000114	regulation of establishment of cell polarity	12	4	0.0277889
GO:0030864	cortical actin cytoskeleton	30	7	0.0290147
GO:0001032	RNA polymerase III type 3 promoter DNA binding	3	2	0.0293625
GO:0001156	TFIIIC-class transcription factor complex binding	3	2	0.0293625
GO:0001661	conditioned taste aversion	3	2	0.0293625
GO:0002189	ribose phosphate diphosphokinase complex	3	2	0.0293625
GO:0002554	serotonin secretion by platelet	3	2	0.0293625
GO:0003383	apical constriction	3	2	0.0293625
GO:0003865	3-oxo-5-alpha-steroid 4-dehydrogenase activity	3	2	0.0293625
GO:0004311	farnesyltranstransferase activity	3	2	0.0293625
GO:0004749	ribose phosphate diphosphokinase activity	3	2	0.0293625
GO:0004974	leukotriene receptor activity	3	2	0.0293625
GO:0005031	tumor necrosis factor-activated receptor activity	3	2	0.0293625
GO:0005219	ryanodine-sensitive calcium-release channel activity	3	2	0.0293625
GO:0006015	5-phosphoribose 1-diphosphate biosynthetic process	3	2	0.0293625
GO:0007167	enzyme linked receptor protein signaling pathway	3	2	0.0293625
GO:0008607	phosphorylase kinase regulator activity	3	2	0.0293625
GO:0009268	response to pH	3	2	0.0293625
GO:0010903	negative regulation of very-low-density lipoprotein particle remodeling	3	2	0.0293625
GO:0015234	thiamine transmembrane transporter activity	3	2	0.0293625
GO:0019218	regulation of steroid metabolic process	3	2	0.0293625
GO:0019842	vitamin binding	3	2	0.0293625
GO:0021764	amygdala development	3	2	0.0293625
GO:0030043	actin filament fragmentation	3	2	0.0293625
GO:0030899	calcium-dependent ATPase activity	3	2	0.0293625
GO:0031981	nuclear lumen	3	2	0.0293625
GO:0032348	negative regulation of aldosterone biosynthetic process	3	2	0.0293625
GO:0033540	fatty acid beta-oxidation using acyl-CoA oxidase	3	2	0.0293625
GO:0035696	monocyte extravasation	3	2	0.0293625
GO:0039529	RIG-I signaling pathway	3	2	0.0293625
GO:0043457	regulation of cellular respiration	3	2	0.0293625
GO:0046596	regulation of viral entry into host cell	3	2	0.0293625
GO:0048305	immunoglobulin secretion	3	2	0.0293625
GO:0055100	adiponectin binding	3	2	0.0293625
GO:0055119	relaxation of cardiac muscle	3	2	0.0293625
GO:0060259	regulation of feeding behavior	3	2	0.0293625
GO:0060390	regulation of SMAD protein signal transduction	3	2	0.0293625
GO:0060761	negative regulation of response to cytokine stimulus	3	2	0.0293625
GO:0061364	apoptotic process involved in luteolysis	3	2	0.0293625
GO:0061689	tricellular tight junction	3	2	0.0293625
GO:0061737	leukotriene signaling pathway	3	2	0.0293625
GO:0070653	high-density lipoprotein particle receptor binding	3	2	0.0293625
GO:0070995	NADPH oxidation	3	2	0.0293625
GO:0071934	thiamine transmembrane transport	3	2	0.0293625
GO:0072672	neutrophil extravasation	3	2	0.0293625
GO:0086013	membrane repolarization during cardiac muscle cell action potential	3	2	0.0293625
GO:0090148	membrane fission	3	2	0.0293625
GO:0090258	negative regulation of mitochondrial fission	3	2	0.0293625
GO:0097442	CA3 pyramidal cell dendrite	3	2	0.0293625
GO:0099054	presynapse assembly	3	2	0.0293625
GO:0099563	modification of synaptic structure	3	2	0.0293625
GO:0099641	anterograde axonal protein transport	3	2	0.0293625
GO:1900069	regulation of cellular hyperosmotic salinity response	3	2	0.0293625
GO:1902514	regulation of calcium ion transmembrane transport via high voltage-gated calcium channel	3	2	0.0293625
GO:1904694	negative regulation of vascular smooth muscle contraction	3	2	0.0293625
GO:1990357	terminal web	3	2	0.0293625
GO:2000065	negative regulation of cortisol biosynthetic process	3	2	0.0293625
GO:2000564	regulation of CD8-positive, alpha-beta T cell proliferation	3	2	0.0293625
GO:0016740	transferase activity	831	102	0.0297748
GO:0030198	extracellular matrix organization	102	17	0.0298908
GO:0001764	neuron migration	87	15	0.0303799
GO:0001916	positive regulation of T cell mediated cytotoxicity	24	6	0.030718
GO:0005328	neurotransmitter:sodium symporter activity	18	5	0.0309426
GO:0005795	Golgi stack	18	5	0.0309426
GO:0030863	cortical cytoskeleton	18	5	0.0309426
GO:0032212	positive regulation of telomere maintenance via telomerase	18	5	0.0309426
GO:0001568	blood vessel development	44	9	0.0320316
GO:0014069	postsynaptic density	127	20	0.0341061
GO:0007157	heterophilic cell-cell adhesion via plasma membrane cell adhesion molecules	31	7	0.0342693
GO:0005267	potassium channel activity	66	12	0.0344892
GO:0045785	positive regulation of cell adhesion	38	8	0.0359918
GO:0060395	SMAD protein signal transduction	45	9	0.0365287
GO:0004435	phosphatidylinositol phospholipase C activity	13	4	0.0369576
GO:0004550	nucleoside diphosphate kinase activity	13	4	0.0369576
GO:0004697	protein kinase C activity	13	4	0.0369576
GO:0004698	calcium-dependent protein kinase C activity	13	4	0.0369576
GO:0006165	nucleoside diphosphate phosphorylation	13	4	0.0369576
GO:0007205	protein kinase C-activating G protein-coupled receptor signaling pathway	13	4	0.0369576
GO:0034704	calcium channel complex	13	4	0.0369576
GO:0050699	WW domain binding	13	4	0.0369576
GO:0048487	beta-tubulin binding	25	6	0.0370235
GO:0002027	regulation of heart rate	19	5	0.0385518
GO:0046718	viral entry into host cell	19	5	0.0385518
GO:0072332	intrinsic apoptotic signaling pathway by p53 class mediator	19	5	0.0385518
GO:0008285	negative regulation of cell population proliferation	219	31	0.0399683
GO:0000812	Swr1 complex	8	3	0.0405955
GO:0004571	mannosyl-oligosaccharide 1,2-alpha-mannosidase activity	8	3	0.0405955
GO:0008568	microtubule-severing ATPase activity	8	3	0.0405955
GO:0009404	toxin metabolic process	8	3	0.0405955
GO:0015386	potassium:proton antiporter activity	8	3	0.0405955
GO:0016818	hydrolase activity, acting on acid anhydrides, in phosphorus-containing anhydrides	8	3	0.0405955
GO:0017144	drug metabolic process	8	3	0.0405955
GO:0019205	nucleobase-containing compound kinase activity	8	3	0.0405955
GO:0031023	microtubule organizing center organization	8	3	0.0405955
GO:0031489	myosin V binding	8	3	0.0405955
GO:0035590	purinergic nucleotide receptor signaling pathway	8	3	0.0405955
GO:0035612	AP-2 adaptor complex binding	8	3	0.0405955
GO:0043116	negative regulation of vascular permeability	8	3	0.0405955
GO:0044306	neuron projection terminus	8	3	0.0405955
GO:0048333	mesodermal cell differentiation	8	3	0.0405955
GO:0050710	negative regulation of cytokine secretion	8	3	0.0405955
GO:0051292	nuclear pore complex assembly	8	3	0.0405955
GO:0060996	dendritic spine development	8	3	0.0405955
GO:0070050	neuron cellular homeostasis	8	3	0.0405955
GO:0016757	transferase activity, transferring glycosyl groups	154	23	0.0418459
GO:0018107	peptidyl-threonine phosphorylation	47	9	0.0467754
GO:0071944	cell periphery	47	9	0.0467754
GO:0008266	poly(U) RNA binding	14	4	0.0476571
GO:0010633	negative regulation of epithelial cell migration	14	4	0.0476571
GO:0032332	positive regulation of chondrocyte differentiation	14	4	0.0476571
GO:0032959	inositol trisphosphate biosynthetic process	14	4	0.0476571
GO:0034364	high-density lipoprotein particle	14	4	0.0476571
GO:0035145	exon-exon junction complex	14	4	0.0476571
GO:0006486	protein glycosylation	100	16	0.0476756
GO:0048471	perinuclear region of cytoplasm	325	43	0.0485704
GO:0007417	central nervous system development	62	11	0.0488233
GO:0050804	modulation of chemical synaptic transmission	62	11	0.0488233
GO:0005509	calcium ion binding	518	65	0.0494967

## Sheet: MeSH
MeSH ID	MeSH Term	Total Genes	Significant Genes	P-value
D014998	Y Chromosome	12961	1354	0.00030596
D015894	Genome Human	12962	1354	0.00032026
D026801	Synteny	12962	1354	0.000320264
D016678	Genome	13049	1360	0.000641165
D000685	Serum Amyloid A Protein	4	3	0.00397132
D019000	Phosphotyrosine	23	7	0.00656813
D020747	Calcium Channels T-Type	9	4	0.00907818
D002121	Calcium Channel Blockers	14	5	0.0102028
D004294	Domperidone	2	2	0.010503
D012881	Skin Temperature	2	2	0.010503
D020001	1-Butanol	2	2	0.010503
D039422	Integrin alpha3	2	2	0.010503
D051575	Proto-Oncogene Proteins c-yes	2	2	0.010503
D020013	Calcium Signaling	50	11	0.0110368
D000814	Aniline Compounds	6	3	0.0169493
D050052	TRPC Cation Channels	6	3	0.0169493
D051076	Proto-Oncogene Proteins c-fyn	6	3	0.0169493
D002712	Chlorides	16	5	0.0187237
D020128	Inhibitory Concentration 50	11	4	0.0201203
D006854	Hydrocortisone	29	7	0.024313
D018753	Diet Protein-Restricted	7	3	0.0274231
D002457	Cell Extracts	12	4	0.0277784
D001391	Azo Compounds	3	2	0.0293583
D003349	Cortisone Reductase	3	2	0.0293583
D011106	Polyisoprenyl Phosphates	3	2	0.0293583
D034961	Antigens Nuclear	3	3	0.0293583
D039222	Integrin alpha1beta1	3	2	0.0293583
D051231	Farnesyltranstransferase	3	2	0.0293583
D053505	Matrix Metalloproteinases Secreted	3	3	0.0293583
D060185	Tetraspanin 24	3	2	0.0293583
D051017	Apoptosis Regulatory Proteins	18	5	0.0309275
D004789	Enzyme Activation	248	35	0.0316938
D020033	Protein Isoforms	215	31	0.0320097
D014212	Tretinoin	25	6	0.0370018
D025521	Tumor Suppressor Proteins	25	6	0.0370018
D000804	Angiotensin II	32	7	0.0400911
D000431	Ethanol	8	3	0.0405858
D064236	Cartilage Oligomeric Matrix Protein	8	3	0.0405858
D020780	Matrix Metalloproteinase	26	6	0.0440745
D015640	Ion Channel Gating	33	7	0.046551
D004533	Egtazic Acid	14	4	0.0476412

## Sheet: KEGG
KEGG ID	KEGG TERM	Total Genes	Significant Genes	P-value
bta04510	Focal adhesion	165	31	0.00100495
bta00561	Glycerolipid metabolism	46	12	0.00239301
bta00512	Mucin type O-glycan biosynthesis	24	8	0.00241113
bta04360	Axon guidance	147	27	0.00291933
bta04070	Phosphatidylinositol signaling system	85	18	0.00298074
bta04392	Hippo signaling pathway -multiple species	25	8	0.00322212
bta04810	Regulation of actin cytoskeleton	171	29	0.00683607
bta04072	Phospholipase D signaling pathway	123	22	0.00941626
bta04919	Thyroid hormone signaling pathway	103	19	0.0110354
bta04340	Hedgehog signaling pathway	41	9	0.0252817
bta04015	Rap1 signaling pathway	183	28	0.0287988
bta00562	Inositol phosphate metabolism	64	12	0.0346158
bta01040	Biosynthesis of unsaturated fatty acids	24	6	0.0354856
bta04512	ECM-receptor interaction	72	13	0.0377085
bta04260	Cardiac muscle contraction	65	12	0.0385315
bta00140	Steroid hormone biosynthesis	58	11	0.0390397
bta00982	Drug metabolism - cytochrome P450	46	9	0.0495293

## Sheet: Reactome
Reactome ID	Reactome Term	Total Genes	Significant Genes	P-value
R-BTA-8957322	Metabolism of steroids	56	13	0.00370216
R-BTA-112043	PLC beta mediated events	13	5	0.00726681
R-BTA-1855204	Synthesis of IP3 and IP4 in the cytosol	13	5	0.00726681
R-BTA-196819	Vitamin B1 (thiamin) metabolism	5	3	0.00929251
R-BTA-8866376	Reelin signalling pathway	2	2	0.010614
R-BTA-8964011	HDL clearance	2	2	0.010614
R-BTA-1266738	Developmental Biology	167	27	0.011009
R-BTA-1474244	Extracellular matrix organization	85	16	0.0118361
R-BTA-2029480	Fcgamma receptor (FCGR) dependent phagocytosis	20	6	0.0127887
R-BTA-112316	Neuronal System	147	24	0.0143156
R-BTA-422475	Axon guidance	95	17	0.0157578
R-BTA-9675108	Nervous system development	95	17	0.0157578
R-BTA-139853	Elevation of cytosolic Ca2+ levels	6	3	0.0171723
R-BTA-8963899	Plasma lipoprotein remodeling	6	3	0.0171723
R-BTA-1474290	Collagen formation	28	7	0.0205094
R-BTA-1483249	Inositol phosphate metabolism	23	6	0.0255524
R-BTA-1650814	Collagen biosynthesis and modifying enzymes	23	6	0.0255524
R-BTA-111933	Calmodulin induced events	7	3	0.02778
R-BTA-111997	CaM pathway	7	3	0.02778
R-BTA-1489509	DAG and IP3 signaling	7	3	0.02778
R-BTA-3928665	EPH-ephrin mediated repulsion of cells	12	4	0.0281871
R-BTA-5669034	TNFs bind their physiological receptors	12	4	0.0281871
R-BTA-8985586	SLIT2:ROBO1 increases RHOA activity	3	2	0.0296621
R-BTA-112040	G-protein mediated events	18	5	0.0314156
R-BTA-216083	Integrin cell surface interactions	18	5	0.0314156
R-BTA-5173105	O-linked glycosylation	38	8	0.0365704
R-BTA-5693537	Resolution of D-Loop Structures	13	4	0.0374851
R-BTA-5693568	Resolution of D-loop Structures through Holliday Junction Intermediates	13	4	0.0374851
R-BTA-1474228	Degradation of the extracellular matrix	32	7	0.0407688
R-BTA-111996	Ca-dependent events	8	3	0.0411076
R-BTA-114508	Effects of PIP2 hydrolysis	8	3	0.0411076
R-BTA-194068	Bile acid and bile salt metabolism	26	6	0.0448025
R-BTA-192105	Synthesis of bile acids and bile salts	20	5	0.0479256
R-BTA-2029485	Role of phospholipids in phagocytosis	14	4	0.0483338
R-BTA-418360	Platelet calcium homeostasis	14	4	0.0483338

## Sheet: InterPro
Interpro ID	Interpro Term	Total Genes	Significant Genes	P-value
IPR011993	PH-like domain superfamily	342	65	3.70474e-07
IPR002219	Protein kinase C-like	60	19	3.82499e-06
IPR001202	WW domain	45	15	1.98999e-05
IPR002035	von Willebrand factor, type A	62	17	9.6116e-05
IPR036465	von Willebrand factor A-like domain superfamily	80	20	0.000100314
IPR036020	WW domain superfamily	41	13	0.000126685
IPR018184	Integrin alpha chain, C-terminal cytoplasmic region, conserved site	14	7	0.000191093
IPR000413	Integrin alpha chain	15	7	0.000327108
IPR013649	Integrin alpha-2	15	7	0.000327108
IPR001849	Pleckstrin homology domain	227	40	0.000332523
IPR000960	Flavin monooxygenase FMO	5	4	0.000476297
IPR020946	Flavin monooxygenase-like	5	4	0.000476297
IPR022409	PKD/Chitinase domain	5	4	0.000476297
IPR013519	Integrin alpha beta-propellor	16	7	0.000530988
IPR028994	Integrin alpha, N-terminal	16	7	0.000530988
IPR021158	Peptidase M10A, cysteine switch, zinc binding site	13	6	0.000963002
IPR002396	Selectin superfamily	3	3	0.00102781
IPR006020	PTB/PI domain	33	10	0.00112494
IPR001452	SH3 domain	181	32	0.0011795
IPR036028	SH3-like domain superfamily	181	32	0.0011795
IPR001478	PDZ domain	126	24	0.00166113
IPR035992	Ricin B-like lectins	24	8	0.00177647
IPR001715	Calponin homology domain	66	15	0.00203279
IPR036034	PDZ superfamily	128	24	0.00207111
IPR000008	C2 domain	114	22	0.00213815
IPR013032	EGF-like, conserved site	173	30	0.00224549
IPR013517	FG-GAP repeat	15	6	0.00235182
IPR000591	DEP domain	20	7	0.00250527
IPR036872	CH domain superfamily	68	15	0.00277364
IPR029056	Ribokinase-like	7	4	0.00282097
IPR036723	Alpha-catenin/vinculin-like superfamily	7	4	0.00282097
IPR002110	Ankyrin repeat	169	29	0.00308524
IPR000772	Ricin B, lectin domain	26	8	0.00314281
IPR018979	FERM, N-terminal	26	8	0.00314281
IPR032695	Integrin domain superfamily	21	7	0.00343422
IPR002477	Peptidoglycan binding-like	16	6	0.00344431
IPR036365	PGBD-like superfamily	16	6	0.00344431
IPR002655	Acyl-CoA oxidase, C-terminal	4	3	0.00380041
IPR012258	Acyl-CoA oxidase	4	3	0.00380041
IPR040392	PKHA4/5/6/7, PH domain	4	3	0.00380041
IPR019747	FERM conserved site	22	7	0.00460382
IPR036770	Ankyrin repeat-containing domain superfamily	175	29	0.00515068
IPR000756	Diacylglycerol kinase, accessory domain	8	4	0.00519219
IPR010703	Dedicator of cytokinesis, C-terminal	8	4	0.00519219
IPR026791	Dedicator of cytokinesis	8	4	0.00519219
IPR027007	DHR-1 domain	8	4	0.00519219
IPR027357	DHR-2 domain	8	4	0.00519219
IPR023578	Ras guanine nucleotide exchange factor domain superfamily	28	8	0.0052106
IPR019748	FERM central domain	40	10	0.00536348
IPR000152	EGF-type aspartate/asparagine hydroxylation site	87	17	0.00569643
IPR000585	Hemopexin-like domain	18	6	0.006694
IPR001818	Peptidase M10, metallopeptidase	18	6	0.006694
IPR018487	Hemopexin-like repeats	18	6	0.006694
IPR033739	Peptidase M10A, catalytic domain	18	6	0.006694
IPR036375	Hemopexin-like domain superfamily	18	6	0.006694
IPR018097	EGF-like calcium-binding, conserved site	82	16	0.00728658
IPR020683	Ankyrin repeat-containing domain	172	28	0.00754317
IPR000299	FERM domain	42	10	0.00773459
IPR035963	FERM superfamily, second domain	42	10	0.00773459
IPR006026	Peptidase, metallopeptidase	24	7	0.00780985
IPR036305	RGS domain superfamily	36	9	0.00809315
IPR035986	PKD domain superfamily	9	4	0.00860381
IPR037607	Diacylglycerol kinase	9	4	0.00860381
IPR001388	Synaptobrevin	5	3	0.00878658
IPR002438	Neutral amino acid SLC6 transporter	5	3	0.00878658
IPR006077	Vinculin/alpha-catenin	5	3	0.00878658
IPR008368	Voltage-dependent calcium channel, gamma subunit	5	3	0.00878658
IPR008598	Drought induced 19 protein type, zinc-binding domain	5	3	0.00878658
IPR013608	VWA N-terminal	5	3	0.00878658
IPR033231	Secreted and transmembrane protein 1	5	3	0.00878658
IPR021190	Peptidase M10A	19	6	0.00896097
IPR014352	FERM/acyl-CoA-binding protein superfamily	43	10	0.00918771
IPR019749	Band 4.1 domain	43	10	0.00918771
IPR018980	FERM, C-terminal PH-like domain	25	7	0.00991991
IPR001581	Leukemia inhibitory factor /oncostatin	2	2	0.0101902
IPR001805	Adenosine kinase	2	2	0.0101902
IPR002698	5-formyltetrahydrofolate cyclo-ligase	2	2	0.0101902
IPR003981	Leukotriene B4 receptor	2	2	0.0101902
IPR004937	Urea transporter	2	2	0.0101902
IPR005467	Histidine kinase domain	2	2	0.0101902
IPR006355	HAD hydrolase, LHPP/HDHD2	2	2	0.0101902
IPR006887	Domain of unknown function DUF625	2	2	0.0101902
IPR009535	Phospholipase C-beta, conserved site	2	2	0.0101902
IPR009764	Ovarian carcinoma immunoreactive antigen domain	2	2	0.0101902
IPR010560	Neogenin, C-terminal	2	2	0.0101902
IPR011045	Nitrous oxide reductase, N-terminal	2	2	0.0101902
IPR012943	Centrosomin, N-terminal motif 1	2	2	0.0101902
IPR015803	Cysteine-tRNA ligase	2	2	0.0101902
IPR016247	Tyrosine-protein kinase, receptor ROR	2	2	0.0101902
IPR016280	Phosphatidylinositol-4, 5-bisphosphate phosphodiesterase beta	2	2	0.0101902
IPR016477	Fructosamine/Ketosamine-3-kinase	2	2	0.0101902
IPR018955	Branched-chain alpha-ketoacid dehydrogenase kinase/Pyruvate dehydrogenase kinase, N-terminal	2	2	0.0101902
IPR019827	Leukemia inhibitory factor /oncostatin, conserved site	2	2	0.0101902
IPR022701	Glycosyltransferase family 1, N-terminal	2	2	0.0101902
IPR024185	5-formyltetrahydrofolate cyclo-ligase-like domain superfamily	2	2	0.0101902
IPR024886	Bone marrow stromal antigen 2	2	2	0.0101902
IPR024909	Cysteinyl-tRNA synthetase/mycothiol ligase	2	2	0.0101902
IPR025956	Cytoplasmic dynein 1 intermediate chain 1/2	2	2	0.0101902
IPR026232	Mas-related G protein-coupled receptor D	2	2	0.0101902
IPR026501	Limbin/Ellis-van Creveld protein	2	2	0.0101902
IPR030470	UbiA prenyltransferase conserved site	2	2	0.0101902
IPR032678	tRNA synthetases class I, catalytic domain	2	2	0.0101902
IPR033991	Selectin, C-type lectin-like domain	2	2	0.0101902
IPR034171	Peroxisomal acyl-coenzyme A oxidase	2	2	0.0101902
IPR036023	Class IX myosin, motor domain	2	2	0.0101902
IPR036193	Adenylate kinase, active site lid domain superfamily	2	2	0.0101902
IPR036784	Alpha-ketoacid/pyruvate dehydrogenase kinase, N-terminal domain superfamily	2	2	0.0101902
IPR037808	Dedicator of cytokinesis C, C2 domain	2	2	0.0101902
IPR037862	PLC-beta, PH domain	2	2	0.0101902
IPR039028	PDK/BCKDK protein kinase	2	2	0.0101902
IPR039500	EVA1 domain	2	2	0.0101902
IPR039959	Fimbrin/Plastin	2	2	0.0101902
IPR040187	OCIA domain-containing protein 1/2	2	2	0.0101902
IPR040251	Protein transport protein SEC31-like	2	2	0.0101902
IPR040329	Chemokine-like protein TAFA-5	2	2	0.0101902
IPR042531	Phospholipase C-beta, C-terminal domain superfamily	2	2	0.0101902
IPR020454	Diacylglycerol/phorbol-ester binding	20	6	0.0117277
IPR000742	EGF-like domain	202	31	0.0119245
IPR001895	Ras guanine-nucleotide exchange factors catalytic domain	26	7	0.0124167
IPR011016	Zinc finger, RING-CH-type	15	5	0.0131946
IPR000331	Rap GTPase activating protein domain	10	4	0.0132055
IPR015359	Phosphoinositide-specific phospholipase C, EF-hand-like domain	10	4	0.0132055
IPR035974	Rap/Ran-GAP superfamily	10	4	0.0132055
IPR000651	Ras-like guanine nucleotide exchange factor, N-terminal	21	6	0.0150451
IPR001173	Glycosyltransferase 2-like	21	6	0.0150451
IPR001675	Glycosyl transferase family 29	21	6	0.0150451
IPR038578	GT29-like superfamiliy	21	6	0.0150451
IPR005821	Ion transport domain	96	17	0.0151391
IPR000239	GPCR kinase	6	3	0.016259
IPR001429	P2X purinoreceptor	6	3	0.016259
IPR013980	MANSC domain	6	3	0.016259
IPR014821	Inositol 1	6	3	0.016259
IPR027309	P2X purinoreceptor extracellular domain superfamily,4,5-trisphosphate/ryanodine receptor	6	3	0.016259
IPR036703	MOB kinase activator superfamily	6	3	0.016259
IPR000859	CUB domain	40	9	0.016307
IPR029071	Ubiquitin-like domain superfamily	167	26	0.0168945
IPR035969	Rab-GTPase-TBC domain superfamily	34	8	0.0176838
IPR002919	Trypsin Inhibitor-like, cysteine rich domain	11	4	0.0191168
IPR000048	IQ motif, EF-hand binding site	69	13	0.0194359
IPR024079	Metallopeptidase, catalytic domain superfamily	84	15	0.0201632
IPR001881	EGF-like calcium-binding domain	107	18	0.020828
IPR014729	Rossmann-like alpha/beta/alpha sandwich fold	35	8	0.0209521
IPR035914	Spermadhesin, CUB domain superfamily	42	9	0.0221679
IPR008937	Ras-like guanine nucleotide exchange factor	23	6	0.0235172
IPR001660	Sterile alpha motif domain	71	13	0.0242287
IPR003599	Immunoglobulin subtype	367	49	0.0257573
IPR000920	Myelin P0 protein-related	7	3	0.0263376
IPR001736	Phospholipase D/Transphosphatidylase	7	3	0.0263376
IPR002495	Glycosyl transferase, family 8	7	3	0.0263376
IPR004709	Na+/H+ exchanger	7	3	0.0263376
IPR005301	MOB kinase activator family	7	3	0.0263376
IPR007130	Diacylglycerol acyltransferase	7	3	0.0263376
IPR014767	Diaphanous autoregulatory (DAD) domain	7	3	0.0263376
IPR020350	Chemokine-like protein TAFA	7	3	0.0263376
IPR027377	Zinc-binding domain	7	3	0.0263376
IPR036366	PGBD superfamily	7	3	0.0263376
IPR041020	ARHGEF1-like, PH domain	7	3	0.0263376
IPR042855	v-SNARE, coiled-coil homology domain	7	3	0.0263376
IPR009080	Aminoacyl-tRNA synthetase, class Ia, anticodon-binding	12	4	0.0264255
IPR014853	Uncharacterised domain, cysteine-rich	12	4	0.0264255
IPR018486	Hemopexin, conserved site	12	4	0.0264255
IPR023152	Ras GTPase-activating protein, conserved site	12	4	0.0264255
IPR036084	Serine protease inhibitor-like superfamily	12	4	0.0264255
IPR000014	PAS domain	30	7	0.0269537
IPR035965	PAS domain superfamily	30	7	0.0269537
IPR011009	Protein kinase-like domain superfamily	447	58	0.0275543
IPR013761	Sterile alpha motif/pointed domain superfamily	95	16	0.0279356
IPR000074	Apolipoprotein A/E	3	2	0.0285149
IPR000537	UbiA prenyltransferase family	3	2	0.0285149
IPR000593	RasGAP protein, C-terminal	3	2	0.0285149
IPR001817	Vasopressin receptor	3	2	0.0285149
IPR003338	CDC48, N-terminal subdomain	3	2	0.0285149
IPR005946	Ribose-phosphate pyrophosphokinase	3	2	0.0285149
IPR013333	Ryanodine receptor	3	2	0.0285149
IPR015212	Regulator of G protein signalling-like domain	3	2	0.0285149
IPR016313	Disks large 1-like	3	2	0.0285149
IPR019583	PDZ-associated domain of NMDA receptors	3	2	0.0285149
IPR019590	Disks large homologue 1, N-terminal PEST domain	3	2	0.0285149
IPR019803	Glypican, conserved site	3	2	0.0285149
IPR021816	Dedicator of cytokinesis C/D, N-terminal	3	2	0.0285149
IPR021818	Signal-induced proliferation-associated 1-like protein, C-terminal	3	2	0.0285149
IPR029099	Ribose-phosphate pyrophosphokinase, N-terminal domain	3	2	0.0285149
IPR029177	Interferon lambda	3	2	0.0285149
IPR029477	Diacylglycerol kinase type I, N-terminal	3	2	0.0285149
IPR032425	Talin, N-terminal F0 domain	3	2	0.0285149
IPR032803	PLD-like domain	3	2	0.0285149
IPR036223	Adenylate cyclase-associated CAP, C-terminal superfamily	3	2	0.0285149
IPR037816	DOK4/5/6, PH domain	3	2	0.0285149
IPR037832	Vav, PH domain	3	2	0.0285149
IPR038199	DGK type I, N-terminal domain superfamily	3	2	0.0285149
IPR038326	Interferon lambda superfamily	3	2	0.0285149
IPR041428	Syntrophin, split Pleckstrin homology (PH) domain	3	2	0.0285149
IPR036964	Ras guanine-nucleotide exchange factor catalytic domain superfamily	24	6	0.028753
IPR000175	Sodium:neurotransmitter symporter	18	5	0.029189
IPR000421	Coagulation factor 5/8 C-terminal domain	18	5	0.029189
IPR011641	Tyrosine-protein kinase ephrin type A/B receptor-like	18	5	0.029189
IPR013767	PAS fold	18	5	0.029189
IPR037272	Sodium:neurotransmitter symporter superfamily	18	5	0.029189
IPR036961	Kinesin motor domain superfamily	73	13	0.0298426
IPR001192	Phosphoinositide phospholipase C family	13	4	0.0351882
IPR001206	Diacylglycerol kinase, catalytic domain	13	4	0.0351882
IPR001711	Phospholipase C, phosphatidylinositol-specific, Y domain	13	4	0.0351882
IPR001936	Ras GTPase-activating domain	13	4	0.0351882
IPR006091	Acyl-CoA oxidase/dehydrogenase, central domain	13	4	0.0351882
IPR012341	Six-hairpin glycosidase-like superfamily	13	4	0.0351882
IPR019804	Ras guanine-nucleotide exchange factor, conserved site	13	4	0.0351882
IPR000601	PKD domain	8	3	0.0390248
IPR000836	Phosphoribosyltransferase domain	8	3	0.0390248
IPR000850	Adenylate kinase/UMP-CMP kinase	8	3	0.0390248
IPR001382	Glycoside hydrolase family 47	8	3	0.0390248
IPR017878	TB domain	8	3	0.0390248
IPR018422	Cation/H+ exchanger, CPA1 family	8	3	0.0390248
IPR026854	Vacuolar protein sorting-associated protein 13, N-terminal domain	8	3	0.0390248
IPR029057	Phosphoribosyltransferase-like	8	3	0.0390248
IPR036026	Seven-hairpin glycosidases	8	3	0.0390248
IPR037171	NagB/RpiA transferase-like	8	3	0.0390248
IPR008271	Serine/threonine-protein kinase, active site	256	35	0.0394658
IPR036390	Winged helix DNA-binding domain superfamily	173	25	0.042297
IPR036188	FAD/NAD(P)-binding domain superfamily	47	9	0.0431051
IPR000195	Rab-GTPase-TBC domain	33	7	0.0434439
IPR002073	3'5'-cyclic nucleotide phosphodiesterase, catalytic domain	20	5	0.0446419
IPR023174	3'5'-cyclic nucleotide phosphodiesterase, conserved site	20	5	0.0446419
IPR036971	3'5'-cyclic nucleotide phosphodiesterase, catalytic domain superfamily	20	5	0.0446419
IPR001368	TNFR/NGFR cysteine-rich region	14	4	0.0454313
IPR001846	von Willebrand factor, type D domain	14	4	0.0454313
IPR015425	Formin, FH2 domain	14	4	0.0454313
IPR042201	Formin, FH2 domain superfamily	14	4	0.0454313
IPR013098	Immunoglobulin I-set	134	20	0.0485047

## Sheet: MSigDB
MSig ID	MSig Term	Total Genes	Significant Genes	P-value
M30435	Genes predicted to be targets of miRBase v22 microRNA hsa-miR-548e-5p in miRDB v6.0 with MirTarget v4 prediction scores > 80 (high confidence targets).	598	109	8.49874e-09
M15936	Genes within amplicon 17q21-q25 identified in a copy number alterations study of 191 breast tumor samples.	273	61	1.18622e-08
M8281	Ensembl 99 Genes in Cytogenetic Band chr17q25	147	40	1.38852e-08
M10961	Genes down-regulated in TMX2-28 cells (breast cancer) which do not express ESR1 [GeneID=2099]) compared to the parental MCF7 cells which do.	556	100	7.15523e-08
M30441	Genes predicted to be targets of miRBase v22 microRNA hsa-miR-30d-5p in miRDB v6.0 with MirTarget v4 prediction scores > 80 (high confidence targets).	643	110	2.31176e-07
M30444	Genes predicted to be targets of miRBase v22 microRNA hsa-miR-30a-5p in miRDB v6.0 with MirTarget v4 prediction scores > 80 (high confidence targets).	643	110	2.31176e-07
M30442	Genes predicted to be targets of miRBase v22 microRNA hsa-miR-30e-5p in miRDB v6.0 with MirTarget v4 prediction scores > 80 (high confidence targets).	644	110	2.5063e-07
M30622	Genes predicted to be targets of miRBase v22 microRNA hsa-miR-25-3p in miRDB v6.0 with MirTarget v4 prediction scores > 80 (high confidence targets).	347	67	8.42066e-07
M30616	Genes predicted to be targets of miRBase v22 microRNA hsa-miR-367-3p in miRDB v6.0 with MirTarget v4 prediction scores > 80 (high confidence targets).	351	67	1.28738e-06
M30617	Genes predicted to be targets of miRBase v22 microRNA hsa-miR-363-3p in miRDB v6.0 with MirTarget v4 prediction scores > 80 (high confidence targets).	351	67	1.28738e-06
M30574	Genes predicted to be targets of miRBase v22 microRNA hsa-miR-92b-3p in miRDB v6.0 with MirTarget v4 prediction scores > 80 (high confidence targets).	389	72	1.71355e-06
M30568	Genes predicted to be targets of miRBase v22 microRNA hsa-miR-32-5p in miRDB v6.0 with MirTarget v4 prediction scores > 80 (high confidence targets).	391	72	2.08079e-06
M30571	Genes predicted to be targets of miRBase v22 microRNA hsa-miR-92a-3p in miRDB v6.0 with MirTarget v4 prediction scores > 80 (high confidence targets).	392	72	2.29097e-06
M30415	Genes predicted to be targets of miRBase v22 microRNA hsa-miR-607 in miRDB v6.0 with MirTarget v4 prediction scores > 80 (high confidence targets).	767	122	2.58414e-06
M30423	Genes predicted to be targets of miRBase v22 microRNA hsa-miR-1277-5p in miRDB v6.0 with MirTarget v4 prediction scores > 80 (high confidence targets).	747	119	3.20008e-06
M30559	Genes predicted to be targets of miRBase v22 microRNA hsa-miR-656-3p in miRDB v6.0 with MirTarget v4 prediction scores > 80 (high confidence targets).	308	59	4.89493e-06
M30414	Genes predicted to be targets of miRBase v22 microRNA hsa-miR-3662 in miRDB v6.0 with MirTarget v4 prediction scores > 80 (high confidence targets).	755	119	5.41765e-06
M9939	Ensembl 99 Genes in Cytogenetic Band chr2q31	69	21	5.58977e-06
M30603	Genes predicted to be targets of miRBase v22 microRNA hsa-miR-539-5p in miRDB v6.0 with MirTarget v4 prediction scores > 80 (high confidence targets).	316	59	1.11281e-05
M30825	Genes predicted to be targets of miRBase v22 microRNA hsa-miR-2052 in miRDB v6.0 with MirTarget v4 prediction scores > 80 (high confidence targets).	200	42	1.14958e-05
M30553	Genes predicted to be targets of miRBase v22 microRNA hsa-miR-4261 in miRDB v6.0 with MirTarget v4 prediction scores > 80 (high confidence targets).	360	65	1.2567e-05
M30437	Genes predicted to be targets of miRBase v22 microRNA hsa-miR-340-5p in miRDB v6.0 with MirTarget v4 prediction scores > 80 (high confidence targets).	652	104	1.2881e-05
M30750	Genes predicted to be targets of miRBase v22 microRNA hsa-miR-32-3p in miRDB v6.0 with MirTarget v4 prediction scores > 80 (high confidence targets).	271	52	1.67746e-05
M30468	Genes predicted to be targets of miRBase v22 microRNA hsa-miR-559 in miRDB v6.0 with MirTarget v4 prediction scores > 80 (high confidence targets).	430	74	1.84018e-05
M30676	Genes predicted to be targets of miRBase v22 microRNA hsa-miR-147b-5p in miRDB v6.0 with MirTarget v4 prediction scores > 80 (high confidence targets).	265	51	1.85336e-05
M30472	Genes predicted to be targets of miRBase v22 microRNA hsa-miR-10527-5p in miRDB v6.0 with MirTarget v4 prediction scores > 80 (high confidence targets).	468	79	1.97268e-05
M30500	Genes predicted to be targets of miRBase v22 microRNA hsa-let-7c-3p in miRDB v6.0 with MirTarget v4 prediction scores > 80 (high confidence targets).	472	79	2.68513e-05
M8234	Genes up-regulated in polarizing CD4 [GeneID=920] Th17 cells: wildtype vs RORC [GeneID=6097] knockout treated with digoxin [PubChem=2724385].	156	34	3.44231e-05
M1733	Cluster P3 of genes with similar expression profiles in peripheral T lymphocytes after FOXP3 [GeneID=50943] loss of function (LOF).	125	29	3.81968e-05
M26002	A synapse in which pre and post-synaptic cells are neurons. [GOC:dos]	296	54	5.00995e-05
M8239	Genes up-regulated in polarizing CD4 [GeneID=920] Th17 cells treated by digoxin [PubChem=2724385]: wildtype versus RORC [GeneID=6097] knockout.	159	34	5.18756e-05
M468	Ensembl 99 Genes in Cytogenetic Band chr1p31	68	19	5.81943e-05
M31167	Genes predicted to be targets of miRBase v22 microRNA hsa-miR-767-5p in miRDB v6.0 with MirTarget v4 prediction scores > 80 (high confidence targets).	161	34	6.76139e-05
M31871	Genes predicted to be targets of miRBase v22 microRNA hsa-miR-4720-5p in miRDB v6.0 with MirTarget v4 prediction scores > 80 (high confidence targets).	75	20	7.74548e-05
M9891	Ensembl 99 Genes in Cytogenetic Band chr1q42	75	20	7.74548e-05
M15835	Genes down-regulated SUM44/LCCTam cells (breast cancer) resistant to 4-hydroxytamoxifen [PubChem=63062] relative to the parental SUM44 cells sensitive to the drug.	176	36	8.42309e-05
M30538	Genes predicted to be targets of miRBase v22 microRNA hsa-miR-4495 in miRDB v6.0 with MirTarget v4 prediction scores > 80 (high confidence targets).	383	65	8.98128e-05
M16911	Genes having at least one occurence of the highly conserved motif M55 TGGAAA sites. The motif matches transcription factor binding site V$NFAT_Q4_01 (v7.4 TRANSFAC).	1423	194	0.000100273
M30672	Genes predicted to be targets of miRBase v22 microRNA hsa-miR-448 in miRDB v6.0 with MirTarget v4 prediction scores > 80 (high confidence targets).	297	53	0.000106581
M7403	Genes up-regulated in immature neuron cell line: control versus interferon alpha (12h).	165	34	0.000112654
M4500	Genes down-regulated in fibroblasts expressing mutant forms of ERCC3 [GeneID=2071] after UV irradiation.	767	114	0.000114812
M1533	All significantly down-regulated genes in kidney glomeruli isolated from TCF21 [GeneID=6943] knockout mice.	696	105	0.000119826
M13273	Genes down-regulated in papillary thyroid carcinoma (PTC) compared to normal tissue.	179	36	0.000120849
M30494	Genes predicted to be targets of miRBase v22 microRNA hsa-miR-126-5p in miRDB v6.0 with MirTarget v4 prediction scores > 80 (high confidence targets).	365	62	0.000126249
M31016	Genes predicted to be targets of miRBase v22 microRNA hsa-miR-6881-3p in miRDB v6.0 with MirTarget v4 prediction scores > 80 (high confidence targets).	153	32	0.000132306
M13675	Ensembl 99 Genes in Cytogenetic Band chr4p16	72	19	0.000135113
M30639	Genes predicted to be targets of miRBase v22 microRNA hsa-let-7f-2-3p in miRDB v6.0 with MirTarget v4 prediction scores > 80 (high confidence targets).	322	56	0.000140307
M8254	Ensembl 99 Genes in Cytogenetic Band chr11p11	61	17	0.000145846
M15623	Genes having at least one occurence of the transcription factor binding site V$SOX5_01 (v7.4 TRANSFAC) in the regions spanning up to 4 kb around their transcription starting sites.	209	40	0.000161311
M10823	Ensembl 99 Genes in Cytogenetic Band chr11q22	40	13	0.000161618
M30495	Genes predicted to be targets of miRBase v22 microRNA hsa-miR-548y in miRDB v6.0 with MirTarget v4 prediction scores > 80 (high confidence targets).	392	65	0.000179291
M30858	Genes predicted to be targets of miRBase v22 microRNA hsa-miR-323a-3p in miRDB v6.0 with MirTarget v4 prediction scores > 80 (high confidence targets).	183	36	0.000191829
M31879	Genes predicted to be targets of miRBase v22 microRNA hsa-miR-4799-3p in miRDB v6.0 with MirTarget v4 prediction scores > 80 (high confidence targets).	74	19	0.000199831
M30505	Genes predicted to be targets of miRBase v22 microRNA hsa-miR-548ab in miRDB v6.0 with MirTarget v4 prediction scores > 80 (high confidence targets).	386	64	0.000200917
M30508	Genes predicted to be targets of miRBase v22 microRNA hsa-miR-548a-5p in miRDB v6.0 with MirTarget v4 prediction scores > 80 (high confidence targets).	386	64	0.000200917
M30485	Genes predicted to be targets of miRBase v22 microRNA hsa-miR-3680-3p in miRDB v6.0 with MirTarget v4 prediction scores > 80 (high confidence targets).	402	66	0.000214699
M30509	Genes predicted to be targets of miRBase v22 microRNA hsa-miR-548aq-5p in miRDB v6.0 with MirTarget v4 prediction scores > 80 (high confidence targets).	387	64	0.000216406
M9068	Genes having at least one occurence of the highly conserved motif M13 CTTTGT sites. The motif matches transcription factor binding site V$LEF1_Q2 (v7.4 TRANSFAC).	1521	203	0.000232133
M19391	Genes down-regulated in prostate cancer samples.	388	64	0.000232972
M30520	Genes predicted to be targets of miRBase v22 microRNA hsa-miR-182-5p in miRDB v6.0 with MirTarget v4 prediction scores > 80 (high confidence targets).	449	72	0.000234893
M30498	Genes predicted to be targets of miRBase v22 microRNA hsa-miR-548bb-5p in miRDB v6.0 with MirTarget v4 prediction scores > 80 (high confidence targets).	389	64	0.00025068
M30412	Genes predicted to be targets of miRBase v22 microRNA hsa-miR-153-5p in miRDB v6.0 with MirTarget v4 prediction scores > 80 (high confidence targets).	857	123	0.000276397
M124	CXCR4-mediated signaling events	88	21	0.000285406
M30499	Genes predicted to be targets of miRBase v22 microRNA hsa-miR-548ar-5p in miRDB v6.0 with MirTarget v4 prediction scores > 80 (high confidence targets).	391	64	0.000289802
M31835	Genes predicted to be targets of miRBase v22 microRNA hsa-miR-5588-5p in miRDB v6.0 with MirTarget v4 prediction scores > 80 (high confidence targets).	76	19	0.000290218
M30688	Genes predicted to be targets of miRBase v22 microRNA hsa-miR-3609 in miRDB v6.0 with MirTarget v4 prediction scores > 80 (high confidence targets).	294	51	0.000291278
M30703	Genes predicted to be targets of miRBase v22 microRNA hsa-miR-548ah-5p in miRDB v6.0 with MirTarget v4 prediction scores > 80 (high confidence targets).	294	51	0.000291278
M31976	Genes predicted to be targets of miRBase v22 microRNA hsa-miR-4772-5p in miRDB v6.0 with MirTarget v4 prediction scores > 80 (high confidence targets).	37	12	0.000293774
M30506	Genes predicted to be targets of miRBase v22 microRNA hsa-miR-548as-5p in miRDB v6.0 with MirTarget v4 prediction scores > 80 (high confidence targets).	384	63	0.000302103
M30511	Genes predicted to be targets of miRBase v22 microRNA hsa-miR-548i in miRDB v6.0 with MirTarget v4 prediction scores > 80 (high confidence targets).	384	63	0.000302103
M5051	Ensembl 99 Genes in Cytogenetic Band chr1q23	101	23	0.000312734
M15330	The process in which a relatively unspecialized cell acquires specialized features of a neuron. [GOC:mah]	1092	151	0.000331666
M3522	Ensembl 99 Genes in Cytogenetic Band chr3q23	23	9	0.000347185
M8133	Genes down-regulated in cytotoxic T cells: control versus treated with Akt inhibitor VIII [PubChem=10196499].	161	32	0.000351015
M30446	Genes predicted to be targets of miRBase v22 microRNA hsa-let-7b-3p in miRDB v6.0 with MirTarget v4 prediction scores > 80 (high confidence targets).	596	90	0.000351936
M13483	Any series of molecular signals in which a small monomeric GTPase relays one or more of the signals. [GOC:mah]	463	73	0.000356708
M6196	Genes down-regulated in polymorphonuclear leukocytes (9h) infection by A. phagocytophilum: heat killed versus live bacteria.	168	33	0.000358087
M30558	Genes predicted to be targets of miRBase v22 microRNA hsa-miR-4307 in miRDB v6.0 with MirTarget v4 prediction scores > 80 (high confidence targets).	349	58	0.000369167
M17010	A protein complex that forms a transmembrane channel through which calcium ions may pass in response to changes in membrane potential. [GOC:mah]	33	11	0.000400256
M30674	Genes predicted to be targets of miRBase v22 microRNA hsa-miR-6844 in miRDB v6.0 with MirTarget v4 prediction scores > 80 (high confidence targets).	269	47	0.000419447
M6522	Genes up-regulated in epithelial cells (24h): untreated versus IFNG [GeneID=3458].	149	30	0.000421386
M8577	Genes down-regulated in MCF7 cells (breast cancer) engineered to conditionally express a dominant negative form of CLIM2 [GeneID=8861] by a Tet Off system.	129	27	0.00042388
M8900	Genes down-regulated in pro-B cells versus RAG2 [GeneID=5897] knockout NK cells.	156	31	0.000432464
M30828	Genes predicted to be targets of miRBase v22 microRNA hsa-miR-5002-5p in miRDB v6.0 with MirTarget v4 prediction scores > 80 (high confidence targets).	205	38	0.000450522
M32687	Genes predicted to be targets of miRBase v22 microRNA hsa-miR-6089 in miRDB v6.0 with MirTarget v4 prediction scores > 80 (high confidence targets).	15	7	0.00045196
M17079	Up-regulated genes distinguishing between two subtypes of gastric cancer: advanced (AGC) and early (EGC).	143	29	0.00046054
M30504	Genes predicted to be targets of miRBase v22 microRNA hsa-miR-144-3p in miRDB v6.0 with MirTarget v4 prediction scores > 80 (high confidence targets).	413	66	0.0004635
M31154	Genes predicted to be targets of miRBase v22 microRNA hsa-miR-3925-5p in miRDB v6.0 with MirTarget v4 prediction scores > 80 (high confidence targets).	117	25	0.000492765
M30445	Genes predicted to be targets of miRBase v22 microRNA hsa-let-7f-1-3p in miRDB v6.0 with MirTarget v4 prediction scores > 80 (high confidence targets).	595	89	0.000519195
M32158	Genes predicted to be targets of miRBase v22 microRNA hsa-miR-382-5p in miRDB v6.0 with MirTarget v4 prediction scores > 80 (high confidence targets).	50	14	0.000522983
M7219	Genes up-regulated in mouse embryonic fibroblasts (MEF): control versus LPS.	158	31	0.000543447
M24501	The directed movement of a smooth muscle cell in response to an external stimulus. [GOC:mah]	8	5	0.000575018
M30438	Genes predicted to be targets of miRBase v22 microRNA hsa-let-7a-3p in miRDB v6.0 with MirTarget v4 prediction scores > 80 (high confidence targets).	597	89	0.000579408
M8728	Hypertrophic cardiomyopathy (HCM)	62	16	0.000585672
M31532	Genes predicted to be targets of miRBase v22 microRNA hsa-miR-155-3p in miRDB v6.0 with MirTarget v4 prediction scores > 80 (high confidence targets).	74	18	0.000592948
M4227	Genes down-regulated in comparison of CD4 [GeneID=920] T cells treated with IL4 [GeneID=3565] and anti-IL12 at 24 h versus the untreated cells at 24 h.	125	26	0.000593585
M30766	Genes predicted to be targets of miRBase v22 microRNA hsa-miR-6733-5p in miRDB v6.0 with MirTarget v4 prediction scores > 80 (high confidence targets).	208	38	0.00060328
M5135	Genes down-regulated in comparison of ex vivo CD4- [GeneID=920] CD8- dendritic cells (DC) versus cultured CD4- [GeneID=920] CD8- DCs.	159	31	0.000607818
M14463	Genes having at least one occurence of the highly conserved motif M17 AACTTT in the region spanning up to 4 kb around their transcription start sites. The motif does not match any known transcription factor binding site (v7.4 TRANSFAC).	1506	198	0.000621929
M30434	Genes predicted to be targets of miRBase v22 microRNA hsa-miR-4795-3p in miRDB v6.0 with MirTarget v4 prediction scores > 80 (high confidence targets).	575	86	0.00064348
M30443	Genes predicted to be targets of miRBase v22 microRNA hsa-miR-98-3p in miRDB v6.0 with MirTarget v4 prediction scores > 80 (high confidence targets).	599	89	0.000645852
M31572	Genes predicted to be targets of miRBase v22 microRNA hsa-miR-4264 in miRDB v6.0 with MirTarget v4 prediction scores > 80 (high confidence targets).	87	20	0.00066119
M13680	Self-propelled movement of a cell or organism from one location to another. [GOC:dgh]	1406	186	0.000680716
M31736	Genes predicted to be targets of miRBase v22 microRNA hsa-miR-624-5p in miRDB v6.0 with MirTarget v4 prediction scores > 80 (high confidence targets).	81	19	0.00068604
M30640	Genes predicted to be targets of miRBase v22 microRNA hsa-miR-8063 in miRDB v6.0 with MirTarget v4 prediction scores > 80 (high confidence targets).	335	55	0.000698529
M30420	Genes predicted to be targets of miRBase v22 microRNA hsa-miR-12136 in miRDB v6.0 with MirTarget v4 prediction scores > 80 (high confidence targets).	812	115	0.000722015
M17810	Any protein complex that is part of the plasma membrane. [GOC:dos]	452	70	0.000776871
M7876	Genes down-regulated in follicular epithelial stem cells after transgenic expression of GR [GeneID=2908] under control of the keratin5 (K5) [GeneID=3852] promoter.	101	22	0.000797421
M31089	Genes predicted to be targets of miRBase v22 microRNA hsa-miR-8070 in miRDB v6.0 with MirTarget v4 prediction scores > 80 (high confidence targets).	108	23	0.000853506
M31073	Genes predicted to be targets of miRBase v22 microRNA hsa-miR-6770-5p in miRDB v6.0 with MirTarget v4 prediction scores > 80 (high confidence targets).	142	28	0.000908965
M7491	Genes up-regulated in SELL dim [GeneID=6402] NK cells: NCAM1+ [GeneID=4684] versus NCAM1- [GeneID=4684].	149	29	0.000923331
M31980	Genes predicted to be targets of miRBase v22 microRNA hsa-miR-1224-5p in miRDB v6.0 with MirTarget v4 prediction scores > 80 (high confidence targets).	47	13	0.000930865
M30893	Genes predicted to be targets of miRBase v22 microRNA hsa-miR-3153 in miRDB v6.0 with MirTarget v4 prediction scores > 80 (high confidence targets).	163	31	0.000937284
M17214	Genes having at least one occurence of the highly conserved motif M23 TAATTA sites. The motif matches transcription factor binding site V$CHX10_01 (v7.4 TRANSFAC).	655	95	0.000964476
M5942	Genes down-regulated in response to ultraviolet (UV) radiation.	129	26	0.000973946
M8067	Ensembl 99 Genes in Cytogenetic Band chr1q41	31	10	0.000978841
M7223	Trafficking of AMPA receptors	26	9	0.00098852
M30449	Genes predicted to be targets of miRBase v22 microRNA hsa-miR-4729 in miRDB v6.0 with MirTarget v4 prediction scores > 80 (high confidence targets).	575	85	0.000991692
M7590	Genes down-regulated in CD11b+ cells from spleen of BALB/c mice bearing C26GM colon carcinoma versus CD11b+ cells from tumors of BALB/c mice bearing 4T1 mammary carcinoma.	136	27	0.000999329
M31086	Genes predicted to be targets of miRBase v22 microRNA hsa-miR-6828-5p in miRDB v6.0 with MirTarget v4 prediction scores > 80 (high confidence targets).	143	28	0.00101815
M3572	Genes having at least one occurence of the transcription factor binding site V$LEF1_Q2 (v7.4 TRANSFAC) in the regions spanning up to 4 kb around their transcription starting sites.	185	34	0.00102381
M30588	Genes predicted to be targets of miRBase v22 microRNA hsa-miR-4672 in miRDB v6.0 with MirTarget v4 prediction scores > 80 (high confidence targets).	295	49	0.00102963
M9303	Genes down-regulated in CD4 [GeneID=920]: na√Øve versus FOXP3+ [GeneID=50943] T reg.	157	30	0.00103831
M30612	Genes predicted to be targets of miRBase v22 microRNA hsa-miR-128-3p in miRDB v6.0 with MirTarget v4 prediction scores > 80 (high confidence targets).	379	60	0.00104339
M30573	Genes predicted to be targets of miRBase v22 microRNA hsa-miR-374a-5p in miRDB v6.0 with MirTarget v4 prediction scores > 80 (high confidence targets).	349	56	0.00109696
M30615	Genes predicted to be targets of miRBase v22 microRNA hsa-miR-216a-3p in miRDB v6.0 with MirTarget v4 prediction scores > 80 (high confidence targets).	380	60	0.00111412
M30660	Genes predicted to be targets of miRBase v22 microRNA hsa-miR-4295 in miRDB v6.0 with MirTarget v4 prediction scores > 80 (high confidence targets).	334	54	0.00111871
M30701	Genes predicted to be targets of miRBase v22 microRNA hsa-miR-3681-3p in miRDB v6.0 with MirTarget v4 prediction scores > 80 (high confidence targets).	327	53	0.00116855
M12522	The 'group 1 set' of genes associated with acquired endocrine therapy resistance in breast tumors expressing ESR1 and ERBB2 [GeneID=2099;2064].	389	61	0.00120877
M25987	The membrane component of the postsynaptic density. This is the region of the postsynaptic membrane in which the population of neurotransmitter receptors involved in synaptic transmission are concentrated. [GOC:dos]	66	16	0.00121834
M31110	Genes predicted to be targets of miRBase v22 microRNA hsa-miR-501-5p in miRDB v6.0 with MirTarget v4 prediction scores > 80 (high confidence targets).	111	23	0.00126386
M30977	Genes predicted to be targets of miRBase v22 microRNA hsa-miR-16-1-3p in miRDB v6.0 with MirTarget v4 prediction scores > 80 (high confidence targets).	152	29	0.00127934
M8972	Genes up-regulated in CD4 [GeneID=920] T cells treated with pioglitazone [PubChem=4829] and over-expressing: FOXP3 [GeneID=50943] and PPARg1 isoform of PPARG [GeneID=5468] versus FOXP3 [GeneID=50943].	152	29	0.00127934
M8874	Genes down-regulated in common lymphoid progenitors versus RAG2 [GeneID=5897] knockout NK cells.	159	30	0.00128138
M4995	Genes specifically up-regulated in Cluster IIb of urothelial cell carcinom (UCC) tumors.	276	46	0.00134455
M7898	Genes up-regulated in monocytes (12h) versus macrophages (12h) treated with IL4 [GeneID=3565] and rosiglitazone [PubChem=77999].	153	29	0.00142191
M17177	The part of a synapse that is part of the post-synaptic cell. [GOC:dos]	502	75	0.00143759
M9052	Phosphatidylinositol signaling system	67	16	0.00144545
M558	Ensembl 99 Genes in Cytogenetic Band chr10q22	86	19	0.00147888
M31323	Genes predicted to be targets of miRBase v22 microRNA hsa-miR-6079 in miRDB v6.0 with MirTarget v4 prediction scores > 80 (high confidence targets).	126	25	0.00152248
M30507	Genes predicted to be targets of miRBase v22 microRNA hsa-miR-1250-3p in miRDB v6.0 with MirTarget v4 prediction scores > 80 (high confidence targets).	424	65	0.00152851
M30759	Genes predicted to be targets of miRBase v22 microRNA hsa-miR-6739-5p in miRDB v6.0 with MirTarget v4 prediction scores > 80 (high confidence targets).	211	37	0.00153381
M16922	Genes specifically expressed in samples from patients with pediatric acute myeloid leukemia (AML) bearing t(9;11) translocation.	106	22	0.00155995
M30687	Genes predicted to be targets of miRBase v22 microRNA hsa-miR-1271-5p in miRDB v6.0 with MirTarget v4 prediction scores > 80 (high confidence targets).	316	51	0.00157403
M32780	Genes predicted to be targets of miRBase v22 microRNA hsa-miR-196b-3p in miRDB v6.0 with MirTarget v4 prediction scores > 80 (high confidence targets).	6	4	0.00160362
M27454	Cardiac conduction	113	23	0.00162314
M31212	Genes predicted to be targets of miRBase v22 microRNA hsa-miR-876-5p in miRDB v6.0 with MirTarget v4 prediction scores > 80 (high confidence targets).	113	23	0.00162314
M30664	Genes predicted to be targets of miRBase v22 microRNA hsa-miR-301b-3p in miRDB v6.0 with MirTarget v4 prediction scores > 80 (high confidence targets).	332	53	0.00165046
M12895	Genes down-regulated in basal-like breast cancer cell lines as compared to the mesenchymal-like ones.	44	12	0.00165631
M13867	Genes up-regulated in HMLE cells (immortalized nontransformed mammary epithelium) after E-cadhedrin (CDH1) [GeneID=999] knockdown by RNAi.	212	37	0.00167258
M30811	Genes predicted to be targets of miRBase v22 microRNA hsa-miR-568 in miRDB v6.0 with MirTarget v4 prediction scores > 80 (high confidence targets).	212	37	0.00167258
M10398	The process in which the anatomical structures of a cell part are generated and organized. [GOC:mah]	561	82	0.00168029
M7617	Set 'Eed targets': genes identified by ChIP on chip as targets of the Polycomb protein EED [GeneID=8726] in human embryonic stem cells.	757	106	0.00169783
M32042	Genes predicted to be targets of miRBase v22 microRNA hsa-miR-8064 in miRDB v6.0 with MirTarget v4 prediction scores > 80 (high confidence targets).	68	16	0.00170715
M17744	An ion channel complex through which calcium ions pass. [GOC:mah]	50	13	0.00173584
M5647	Ensembl 99 Genes in Cytogenetic Band chr1q24	50	13	0.00173584
M3517	Genes down-regulated in comparison of macrophage cells stimulated with LPS (TLR4 agonist) for 40 min versus macrophage cells stimulated with LPS (TLR4 agonist) for 360 min.	155	29	0.0017487
M7397	Genes up-regulated in the neuron cell line: immature versus mature.	148	28	0.00175207
M30911	Genes predicted to be targets of miRBase v22 microRNA hsa-miR-605-3p in miRDB v6.0 with MirTarget v4 prediction scores > 80 (high confidence targets).	198	35	0.0017591
M1351	Genes down-regulated in the urogenital sinus (UGS) of day E16 females exposed to the androgen dihydrotestosterone [PubChem=10635] for 48 h.	333	53	0.00176548
M30663	Genes predicted to be targets of miRBase v22 microRNA hsa-miR-301a-3p in miRDB v6.0 with MirTarget v4 prediction scores > 80 (high confidence targets).	333	53	0.00176548
M735	Neuronal System	333	53	0.00176548
M30781	Genes predicted to be targets of miRBase v22 microRNA hsa-let-7a-2-3p in miRDB v6.0 with MirTarget v4 prediction scores > 80 (high confidence targets).	235	40	0.00180393
M30791	Genes predicted to be targets of miRBase v22 microRNA hsa-let-7g-3p in miRDB v6.0 with MirTarget v4 prediction scores > 80 (high confidence targets).	235	40	0.00180393
M27216	Laminin interactions	23	8	0.00182169
M32521	Genes predicted to be targets of miRBase v22 microRNA hsa-miR-12130 in miRDB v6.0 with MirTarget v4 prediction scores > 80 (high confidence targets).	23	8	0.00182169
M6929	O-Glycan biosynthesis	23	8	0.00182169
M30669	Genes predicted to be targets of miRBase v22 microRNA hsa-miR-3666 in miRDB v6.0 with MirTarget v4 prediction scores > 80 (high confidence targets).	334	53	0.00188747
M9760	Ensembl 99 Genes in Cytogenetic Band chr17p13	170	31	0.00189616
M13971	Ensembl 99 Genes in Cytogenetic Band chr1q22	39	11	0.00190581
M18147	Ensembl 99 Genes in Cytogenetic Band chr12q24	163	30	0.00191881
M30549	Genes predicted to be targets of miRBase v22 microRNA hsa-miR-338-5p in miRDB v6.0 with MirTarget v4 prediction scores > 80 (high confidence targets).	381	59	0.0019454
M31930	Genes predicted to be targets of miRBase v22 microRNA hsa-miR-4493 in miRDB v6.0 with MirTarget v4 prediction scores > 80 (high confidence targets).	69	16	0.00200741
M835	Dilated cardiomyopathy	69	16	0.00200741
M30496	Genes predicted to be targets of miRBase v22 microRNA hsa-miR-4668-5p in miRDB v6.0 with MirTarget v4 prediction scores > 80 (high confidence targets).	366	57	0.0020178
M610	Extracellular matrix organization	229	39	0.0020223
M27269	Netrin-1 signaling	45	12	0.00204365
M32220	Genes predicted to be targets of miRBase v22 microRNA hsa-miR-4522 in miRDB v6.0 with MirTarget v4 prediction scores > 80 (high confidence targets).	45	12	0.00204365
M2892	Genes up-regulated in epithelial kidney cancer cell lines over-expressing an oncogenic form of KRAS [GeneID=3845] gene.	115	23	0.00206631
M30826	Genes predicted to be targets of miRBase v22 microRNA hsa-miR-3123 in miRDB v6.0 with MirTarget v4 prediction scores > 80 (high confidence targets).	200	35	0.00209729
M7583	Genes down-regulated in CD11b Spleen from C57BL6 mouse versus CD11b Tumor from C57BL6 mouse.	129	25	0.00213966
M7014	PKC-catalyzed phosphorylation of inhibitory phosphoprotein of myosin phosphatase	10	5	0.00215449
M30771	Genes predicted to be targets of miRBase v22 microRNA hsa-miR-548as-3p in miRDB v6.0 with MirTarget v4 prediction scores > 80 (high confidence targets).	208	36	0.00222218
M12181	The specification and formation of anisotropic intracellular organization or cell growth patterns. [GOC:mah]	109	22	0.00226603
M30650	Genes predicted to be targets of miRBase v22 microRNA hsa-miR-130a-3p in miRDB v6.0 with MirTarget v4 prediction scores > 80 (high confidence targets).	337	53	0.00229881
M30464	Genes predicted to be targets of miRBase v22 microRNA hsa-miR-548p in miRDB v6.0 with MirTarget v4 prediction scores > 80 (high confidence targets).	479	71	0.00233542
M15252	Neighborhood of MAPK10	70	16	0.00235052
M30425	Genes predicted to be targets of miRBase v22 microRNA hsa-miR-335-3p in miRDB v6.0 with MirTarget v4 prediction scores > 80 (high confidence targets).	682	96	0.00235268
M30598	Genes predicted to be targets of miRBase v22 microRNA hsa-miR-6875-3p in miRDB v6.0 with MirTarget v4 prediction scores > 80 (high confidence targets).	322	51	0.0023674
M10073	Neighborhood of ITGA2	40	11	0.00238018
M30657	Genes predicted to be targets of miRBase v22 microRNA hsa-miR-130b-3p in miRDB v6.0 with MirTarget v4 prediction scores > 80 (high confidence targets).	338	53	0.0024523
M2185	Genes up-regulated in ovarian tumors from mouse models for the BMP SMAD signaling (gonad specific double knockout of SMAD1 and SMAD5 [GeneID=4086] [GeneID=4090]).	103	21	0.00247935
M17254	Ensembl 99 Genes in Cytogenetic Band chr5q11	24	8	0.00248082
M7185	Genes up-regulated in transitional CR2 [GeneID=1380] high B lymphocytes versus those from cord blood.	166	30	0.00256087
M31382	Genes predicted to be targets of miRBase v22 microRNA hsa-miR-5007-3p in miRDB v6.0 with MirTarget v4 prediction scores > 80 (high confidence targets).	90	19	0.00257941
M7213	Genes having at least one occurence of the transcription factor binding site V$OCT1_02 (v7.4 TRANSFAC) in the regions spanning up to 4 kb around their transcription starting sites.	159	29	0.00259989
M2242	Category A genes: p53-dependent genes whose expression in the absence of S389 phosphorylation is similar to loss of TP53 [GeneID=7157] in MEF (embryonic fibroblast) cells in response to UV-C irradiation.	668	94	0.002625
M31025	Genes predicted to be targets of miRBase v22 microRNA hsa-miR-138-2-3p in miRDB v6.0 with MirTarget v4 prediction scores > 80 (high confidence targets).	124	24	0.00264283
M15066	Genes up-regulated in MCF-7 cells (breast cancer) by overexpression of CMYB [GeneID=4602] off adenovirus vector.	131	25	0.00266026
M30422	Genes predicted to be targets of miRBase v22 microRNA hsa-miR-3646 in miRDB v6.0 with MirTarget v4 prediction scores > 80 (high confidence targets).	710	99	0.00271853
M8702	Genes down-regulated in NHEK cells (normal keratinocytes) by UV-B irradiation.	248	41	0.00277374
M30599	Genes predicted to be targets of miRBase v22 microRNA hsa-miR-664a-3p in miRDB v6.0 with MirTarget v4 prediction scores > 80 (high confidence targets).	317	50	0.00283203
M30643	Genes predicted to be targets of miRBase v22 microRNA hsa-miR-3924 in miRDB v6.0 with MirTarget v4 prediction scores > 80 (high confidence targets).	256	42	0.00286842
M17561	A cell junction that mechanically attaches a cell (and its cytoskeleton) to neighboring cells or to the extracellular matrix. [ISBN:0815332181]	662	93	0.00289952
M3579	Genes down-regulated in comparison of wild type CD8 effector T cells at day 6 versus those at day 10.	153	28	0.0029017
M3950	Genes up-regulated in comparison of dendritic cells (DC) stimulated with poly(I:C) (TLR3 agonist) at 16 h versus DC cells stimulated with CpG DNA (TLR9 agonist) at 16 h.	153	28	0.0029017
M9295	Genes down-regulated in Lung dendritic cell from Ad5 T424A hexon infection wildtype mice versus Lung dendritic cell from Ad5 T424A hexon inf IL-1R mice.	153	28	0.0029017
M30529	Genes predicted to be targets of miRBase v22 microRNA hsa-miR-450b-5p in miRDB v6.0 with MirTarget v4 prediction scores > 80 (high confidence targets).	380	58	0.0029435
M17046	Neighborhood of PTK2	125	24	0.00294907
M31860	Genes predicted to be targets of miRBase v22 microRNA hsa-miR-3613-5p in miRDB v6.0 with MirTarget v4 prediction scores > 80 (high confidence targets).	59	14	0.00298389
M12221	The migration of a leukocyte from the blood vessels into the surrounding tissue. [GOC:jl]	53	13	0.00304503
M18	Beta1 integrin cell surface interactions	53	13	0.00304503
M16830	Genes down-regulated in LNCaP cells (prostate cancer) in response to synthetic androgen R1881 [PubChem=13766].	15	6	0.0030737
M7863	Genes down-regulated in CD4 [GeneID=920] T cells: untreated versus IL1B and IL6 [GeneID=3553;3569].	168	30	0.00308424
M7511	Genes down-regulated in CD4 [GeneID=920] non-follicular helper T cells: wildtype versus SH2D1A [GeneID=4068] knockout.	161	29	0.0031441
M30563	Genes predicted to be targets of miRBase v22 microRNA hsa-miR-7110-3p in miRDB v6.0 with MirTarget v4 prediction scores > 80 (high confidence targets).	319	50	0.00322533
M6899	Genes up-regulated in macrophages with IL10 [GeneID=3586] knockout in response to 20 min treatment by: LPS versus LPS and IL10 [GeneID=3586].	147	27	0.00323781
M30707	Genes predicted to be targets of miRBase v22 microRNA hsa-miR-875-3p in miRDB v6.0 with MirTarget v4 prediction scores > 80 (high confidence targets).	243	40	0.00335287
M30827	Genes predicted to be targets of miRBase v22 microRNA hsa-miR-135b-5p in miRDB v6.0 with MirTarget v4 prediction scores > 80 (high confidence targets).	243	40	0.00335287
M32134	Genes predicted to be targets of miRBase v22 microRNA hsa-miR-664a-5p in miRDB v6.0 with MirTarget v4 prediction scores > 80 (high confidence targets).	66	15	0.00336535
M1172	Genes up-regulated in REF52 cells (embryonic fibroblast) by expression of E2F1 [GeneID=1869] that were also induced at 16 hr after serum stimulation.	20	7	0.00337698
M30536	Genes predicted to be targets of miRBase v22 microRNA hsa-miR-4306 in miRDB v6.0 with MirTarget v4 prediction scores > 80 (high confidence targets).	351	54	0.00339814
M16334	Eph Kinases and ephrins support platelet aggregation	7	4	0.00342655
M4042	Genes within amplicon 10q22 identified in a copy number alterations study of 191 breast tumor samples.	7	4	0.00342655
M30647	Genes predicted to be targets of miRBase v22 microRNA hsa-miR-374b-5p in miRDB v6.0 with MirTarget v4 prediction scores > 80 (high confidence targets).	297	47	0.00348778
M3103	Neighborhood of MAGEA9	328	51	0.00348849
M30453	Genes predicted to be targets of miRBase v22 microRNA hsa-miR-3671 in miRDB v6.0 with MirTarget v4 prediction scores > 80 (high confidence targets).	511	74	0.00351277
M30447	Genes predicted to be targets of miRBase v22 microRNA hsa-miR-495-3p in miRDB v6.0 with MirTarget v4 prediction scores > 80 (high confidence targets).	560	80	0.00356047
M1954	Genes with high-CpG-density promoters (HCP) bearing the tri-methylation mark at H3K27 (H3K27me3) in MCV6 cells (embryonic fibroblasts trapped in a differentiated state).	344	53	0.00357413
M17419	An ion channel complex through which cations pass. [GOC:mah]	177	31	0.00360359
M30812	Genes predicted to be targets of miRBase v22 microRNA hsa-miR-135a-5p in miRDB v6.0 with MirTarget v4 prediction scores > 80 (high confidence targets).	244	40	0.0036099
M30692	Genes predicted to be targets of miRBase v22 microRNA hsa-miR-12133 in miRDB v6.0 with MirTarget v4 prediction scores > 80 (high confidence targets).	313	49	0.00361091
M31195	Genes predicted to be targets of miRBase v22 microRNA hsa-miR-199b-5p in miRDB v6.0 with MirTarget v4 prediction scores > 80 (high confidence targets).	134	25	0.00364035
M18796	Neighborhood of CDC2L5	120	23	0.00364402
M30633	Genes predicted to be targets of miRBase v22 microRNA hsa-miR-96-5p in miRDB v6.0 with MirTarget v4 prediction scores > 80 (high confidence targets).	368	56	0.0036719
M30455	Genes predicted to be targets of miRBase v22 microRNA hsa-miR-95-5p in miRDB v6.0 with MirTarget v4 prediction scores > 80 (high confidence targets).	545	78	0.00378654
M17414	A specialized area of membrane facing the presynaptic membrane on the tip of the nerve ending and separated from it by a minute cleft (the synaptic cleft). Neurotransmitters cross the synaptic cleft and transmit the signal to the postsynaptic membrane. [ISBN:0198506732]	268	43	0.00392279
M6514	Genes up-regulated in epithelial cells (6h): untreated versus interferon alpha.	149	27	0.00392909
M6235	Genes up-regulated in thymocytes: double negative versus CD8 single positive.	142	26	0.00398576
M31190	Genes predicted to be targets of miRBase v22 microRNA hsa-miR-199a-5p in miRDB v6.0 with MirTarget v4 prediction scores > 80 (high confidence targets).	135	25	0.00402805
M9110	Genes down-regulated in CD4 T conv: control versus over-expression of LEF1 and FOXP3 [GeneID=51176;50943].	128	24	0.00405315
M16651	Genes down-regulated in poorly differentiated thyroid carcinoma (PDTC) compared to normal thyroid tissue.	612	86	0.00406616
M16376	Arrhythmogenic right ventricular cardiomyopathy (ARVC)	61	14	0.00412993
M31450	Genes predicted to be targets of miRBase v22 microRNA hsa-miR-3157-5p in miRDB v6.0 with MirTarget v4 prediction scores > 80 (high confidence targets).	87	18	0.00414429
M4816	Genes down-regulated in comparison of B cells versus neutrophils.	157	28	0.00423433
M19035	Interacting selectively and non-covalently with a glutamate receptor. [GOC:bf]	37	10	0.00425525
M10191	Neighborhood of MAP4K4	150	27	0.00431888
M19512	Ensembl 99 Genes in Cytogenetic Band chr4q12	26	8	0.00434572
M30552	Genes predicted to be targets of miRBase v22 microRNA hsa-miR-300 in miRDB v6.0 with MirTarget v4 prediction scores > 80 (high confidence targets).	371	56	0.00437232
M30555	Genes predicted to be targets of miRBase v22 microRNA hsa-miR-381-3p in miRDB v6.0 with MirTarget v4 prediction scores > 80 (high confidence targets).	371	56	0.00437232
M18476	Ensembl 99 Genes in Cytogenetic Band chr6q22	49	12	0.00439899
M5077	Genes down-regulated by trabectedin [PubChem=3199] and its synthetic analog phthalascidin Pt 650 in HCT116 cells (colon cancer).	43	11	0.00439925
M67	Arf6 trafficking events	43	11	0.00439925
M23934	Any process that stops or reduces the activity of the enzyme lipoprotein lipase. [GOC:ai]	4	3	0.00442453
M30602	Genes predicted to be targets of miRBase v22 microRNA hsa-miR-4311 in miRDB v6.0 with MirTarget v4 prediction scores > 80 (high confidence targets).	293	46	0.00445556
M31305	Genes predicted to be targets of miRBase v22 microRNA hsa-miR-3168 in miRDB v6.0 with MirTarget v4 prediction scores > 80 (high confidence targets).	108	21	0.0044713
M31405	Genes predicted to be targets of miRBase v22 microRNA hsa-miR-6768-3p in miRDB v6.0 with MirTarget v4 prediction scores > 80 (high confidence targets).	108	21	0.0044713
M9898	Set 'Suz12 targets': genes identified by ChIP on chip as targets of the Polycomb protein SUZ12 [GeneID=23512] in human embryonic stem cells.	747	102	0.00449628
M17311	The lipid bilayer surrounding an early endosome. [GOC:pz]	115	22	0.00450537
M31137	Genes predicted to be targets of miRBase v22 microRNA hsa-miR-3611 in miRDB v6.0 with MirTarget v4 prediction scores > 80 (high confidence targets).	115	22	0.00450537
M18938	Genes up-regulated in U2OS cells (osteosarcoma) upon knockdown of both HDAC1 and HDAC2 [GeneID=3065;3066] by RNAi.	187	32	0.00451572
M4960	Genes down-regulated in basal subtype of breast cancer samles.	557	79	0.00453723
M12123	Effects of PIP2 hydrolysis	21	7	0.00460663
M31080	Genes predicted to be targets of miRBase v22 microRNA hsa-miR-5197-3p in miRDB v6.0 with MirTarget v4 prediction scores > 80 (high confidence targets).	158	28	0.00463816
M6621	Genes down-regulated in bone marrow-derived macrophages with IL6 [GeneID=3569] knockout and 45 min of stimulation by: LPS versus IL6 [GeneID=3569] and LPS.	158	28	0.00463816
M30625	Genes predicted to be targets of miRBase v22 microRNA hsa-miR-203a-3p in miRDB v6.0 with MirTarget v4 prediction scores > 80 (high confidence targets).	286	45	0.00467585
M31421	Genes predicted to be targets of miRBase v22 microRNA hsa-miR-3167 in miRDB v6.0 with MirTarget v4 prediction scores > 80 (high confidence targets).	88	18	0.00470468
M31468	Genes predicted to be targets of miRBase v22 microRNA hsa-miR-942-3p in miRDB v6.0 with MirTarget v4 prediction scores > 80 (high confidence targets).	88	18	0.00470468
M6511	Genes down-regulated in monocyte-derived dendritic cells: LPS versus vehicle.	151	27	0.00474064
M7728	Genes up-regulated in bone marrow-derived dendritic cellstreated by poly(IC): 1h versus 24h.	151	27	0.00474064
M5547	Age up-regulated genes in the human frontal cortex.	210	35	0.00475831
M31722	Genes predicted to be targets of miRBase v22 microRNA hsa-miR-6829-5p in miRDB v6.0 with MirTarget v4 prediction scores > 80 (high confidence targets).	75	16	0.00487808
M2196	Genes significantly de-regulated (p < 0.05) by MIR21 [GeneID=406991] in A172 cells (glioma).	233	38	0.00489039
M30818	Genes predicted to be targets of miRBase v22 microRNA hsa-miR-4303 in miRDB v6.0 with MirTarget v4 prediction scores > 80 (high confidence targets).	188	32	0.00490246
M30604	Genes predicted to be targets of miRBase v22 microRNA hsa-miR-6873-3p in miRDB v6.0 with MirTarget v4 prediction scores > 80 (high confidence targets).	256	41	0.00493327
M17524	Genes in the cancer module 69.	397	59	0.00493833
M31112	Genes predicted to be targets of miRBase v22 microRNA hsa-miR-2467-3p in miRDB v6.0 with MirTarget v4 prediction scores > 80 (high confidence targets).	130	24	0.00496658
M30430	Genes predicted to be targets of miRBase v22 microRNA hsa-miR-548j-3p in miRDB v6.0 with MirTarget v4 prediction scores > 80 (high confidence targets).	625	87	0.00501257
M32094	Genes predicted to be targets of miRBase v22 microRNA hsa-miR-2682-3p in miRDB v6.0 with MirTarget v4 prediction scores > 80 (high confidence targets).	56	13	0.00506456
M8395	Hemostasis	486	70	0.00506662
M30801	Genes predicted to be targets of miRBase v22 microRNA hsa-miR-7159-3p in miRDB v6.0 with MirTarget v4 prediction scores > 80 (high confidence targets).	181	31	0.00506807
M29853	Nervous system development	446	65	0.00517633
M30478	Genes predicted to be targets of miRBase v22 microRNA hsa-miR-19b-3p in miRDB v6.0 with MirTarget v4 prediction scores > 80 (high confidence targets).	519	74	0.00518207
M7843	Genes down-regulated in T conv cells treated with IL35 versus resting T reg cells.	152	27	0.00519634
M9320	Genes up-regulated in marginal zone B cells versus day 7 germinal center B cells.	152	27	0.00519634
M17328	Neighborhood of MYC	69	15	0.00525016
M30597	Genes predicted to be targets of miRBase v22 microRNA hsa-miR-7159-5p in miRDB v6.0 with MirTarget v4 prediction scores > 80 (high confidence targets).	257	41	0.00528393
M7306	Genes down-regulated in lymphocytes treated with TNF [GeneID=7124] for 2h: T conv versus T reg cells.	145	26	0.00530755
M7253	Focal adhesion	167	29	0.00539018
M31161	Genes predicted to be targets of miRBase v22 microRNA hsa-miR-6740-3p in miRDB v6.0 with MirTarget v4 prediction scores > 80 (high confidence targets).	131	24	0.00548388
M12453	Genes in the cancer module 205.	227	37	0.00548916
M30795	Genes predicted to be targets of miRBase v22 microRNA hsa-miR-3145-3p in miRDB v6.0 with MirTarget v4 prediction scores > 80 (high confidence targets).	182	31	0.00550373
M31231	Genes predicted to be targets of miRBase v22 microRNA hsa-miR-1251-3p in miRDB v6.0 with MirTarget v4 prediction scores > 80 (high confidence targets).	124	23	0.00554169
M32533	Genes predicted to be targets of miRBase v22 microRNA hsa-miR-2114-5p in miRDB v6.0 with MirTarget v4 prediction scores > 80 (high confidence targets).	27	8	0.00560945
M3455	Neighborhood of TYK2	27	8	0.00560945
M30467	Genes predicted to be targets of miRBase v22 microRNA hsa-miR-6809-3p in miRDB v6.0 with MirTarget v4 prediction scores > 80 (high confidence targets).	400	59	0.00580795
M31467	Genes predicted to be targets of miRBase v22 microRNA hsa-miR-3908 in miRDB v6.0 with MirTarget v4 prediction scores > 80 (high confidence targets).	83	17	0.00583447
M31828	Genes predicted to be targets of miRBase v22 microRNA hsa-miR-4794 in miRDB v6.0 with MirTarget v4 prediction scores > 80 (high confidence targets).	83	17	0.00583447
M30888	Genes predicted to be targets of miRBase v22 microRNA hsa-miR-4517 in miRDB v6.0 with MirTarget v4 prediction scores > 80 (high confidence targets).	168	29	0.00587128
M26524	Modulates the rate of GTP hydrolysis by a GTPase. [GOC:mah]	228	37	0.00590056
M31067	Genes predicted to be targets of miRBase v22 microRNA hsa-miR-224-5p in miRDB v6.0 with MirTarget v4 prediction scores > 80 (high confidence targets).	139	25	0.0059423
M4780	Genes down-regulated in BT549 cells (breast cancer) by expression of SMARCE1 [GeneID=6605] off a retroviral vector.	282	44	0.005962
M30851	Genes predicted to be targets of miRBase v22 microRNA hsa-miR-205-5p in miRDB v6.0 with MirTarget v4 prediction scores > 80 (high confidence targets).	183	31	0.00597035
M2451	Genes down-regulated after 1 h of TGFB1 [GeneID=7040] stimulation in MEF cells (embryonic fibroblast) with NFIC [GeneID=4782] knockout vs wild type MEFs.	90	18	0.00601242
M26026	The membrane component of the postsynaptic specialization. This is the region of the postsynaptic membrane in which the population of neurotransmitter receptors involved in synaptic transmission are concentrated. [GOC:dos]	90	18	0.00601242
M30433	Genes predicted to be targets of miRBase v22 microRNA hsa-miR-5688 in miRDB v6.0 with MirTarget v4 prediction scores > 80 (high confidence targets).	621	86	0.00601901
M30921	Genes predicted to be targets of miRBase v22 microRNA hsa-miR-12131 in miRDB v6.0 with MirTarget v4 prediction scores > 80 (high confidence targets).	132	24	0.00604508
M3961	Genes with GO annotation and up-regulated after DNA damage in cell lines from young donors.	161	28	0.00604829
M4177	Genes up-regulated in comparison of untreated CD4 [GeneID=920] T cells at 0 h versus the untreated cells at 72 h.	125	23	0.0061263
M7226	Genes up-regulated in T cells: control (0h) versus IL21 [GeneID=59067] treatment for 1h.	125	23	0.0061263
M31352	Genes predicted to be targets of miRBase v22 microRNA hsa-miR-4428 in miRDB v6.0 with MirTarget v4 prediction scores > 80 (high confidence targets).	97	19	0.00612741
M10517	Ensembl 99 Genes in Cytogenetic Band chr4q24	22	7	0.00614561
M27053	Synthesis of IP3 and IP4 in the cytosol	22	7	0.00614561
M47	Integrin family cell surface interactions	22	7	0.00614561
M30752	Genes predicted to be targets of miRBase v22 microRNA hsa-miR-185-5p in miRDB v6.0 with MirTarget v4 prediction scores > 80 (high confidence targets).	221	36	0.00616239
M10023	Genes down-regulated in NK cells versus B lymphocytes.	111	21	0.00620401
M31194	Genes predicted to be targets of miRBase v22 microRNA hsa-miR-5584-3p in miRDB v6.0 with MirTarget v4 prediction scores > 80 (high confidence targets).	111	21	0.00620401
M6097	Genes having at least one occurence of the transcription factor binding site V$PR_02 (v7.4 TRANSFAC) in the regions spanning up to 4 kb around their transcription starting sites.	111	21	0.00620401
M8046	Genes down-regulated in CD8 T lymphocytes: control versus activated by anti-CD3 and anti-CD28.	154	27	0.00621789
M2599	Genes significantly (FDR < 10%) down-regulated in IMR-90 cells (fibroblast) in response to bystander irradiation.	8	4	0.00627809
M11154	Ensembl 99 Genes in Cytogenetic Band chr4q34	17	6	0.00630839
M18108	Genes both mutated and amplified in a panel of 191 breast tumor samples.	77	16	0.00636994
M30620	Genes predicted to be targets of miRBase v22 microRNA hsa-miR-454-3p in miRDB v6.0 with MirTarget v4 prediction scores > 80 (high confidence targets).	362	54	0.00644673
M30631	Genes predicted to be targets of miRBase v22 microRNA hsa-miR-4789-5p in miRDB v6.0 with MirTarget v4 prediction scores > 80 (high confidence targets).	307	47	0.00657391
M5679	Genes down-regulated in comparsion of ActCD8 versus ActCD8TGF (see Fig. 1 in the paper for details).	162	28	0.00659108
M31517	Genes predicted to be targets of miRBase v22 microRNA hsa-miR-362-3p in miRDB v6.0 with MirTarget v4 prediction scores > 80 (high confidence targets).	84	17	0.0066087
M30426	Genes predicted to be targets of miRBase v22 microRNA hsa-miR-520d-5p in miRDB v6.0 with MirTarget v4 prediction scores > 80 (high confidence targets).	774	104	0.00668337
M8854	Genes down-regulated in lymphoid primed multipotent progenitors versus common lymphoid progenitors.	155	27	0.00678805
M15077	The process in which a cell in an organism interprets its surroundings. [GOC:go_curators]	105	20	0.00690101
M30475	Genes predicted to be targets of miRBase v22 microRNA hsa-miR-19a-3p in miRDB v6.0 with MirTarget v4 prediction scores > 80 (high confidence targets).	517	73	0.0069086
M3733	Genes up-regulated in comparison of control dendritic cells (DC) at 2 h versus those stimulated with Pam3Csk4 (TLR1/2 agonist) at 2 h.	170	29	0.00694127
M8217	Genes down-regulated in germinal center B lymphocytes: control versus over-expressing Epstein-Barr virus protein LMP1.	163	28	0.00717367
M4711	Neighborhood of JAG1	78	16	0.00724304
M283	Genes over-expressed in stem cell-like cholangiocellular carcinoma.	254	40	0.00724804
M5504	Genes down-regulated in comparison of macrophages versus effector memory CD4 [GeneID=920] T cells.	134	24	0.0073102
M11755	Neighborhood of RAD51L3	301	46	0.0073515
M30595	Genes predicted to be targets of miRBase v22 microRNA hsa-miR-4531 in miRDB v6.0 with MirTarget v4 prediction scores > 80 (high confidence targets).	262	41	0.00737019
M30720	Genes predicted to be targets of miRBase v22 microRNA hsa-miR-4766-5p in miRDB v6.0 with MirTarget v4 prediction scores > 80 (high confidence targets).	262	41	0.00737019
M30920	Genes predicted to be targets of miRBase v22 microRNA hsa-miR-518c-5p in miRDB v6.0 with MirTarget v4 prediction scores > 80 (high confidence targets).	156	27	0.0074008
M31534	Genes predicted to be targets of miRBase v22 microRNA hsa-miR-329-3p in miRDB v6.0 with MirTarget v4 prediction scores > 80 (high confidence targets).	85	17	0.00746393
M30706	Genes predicted to be targets of miRBase v22 microRNA hsa-miR-5584-5p in miRDB v6.0 with MirTarget v4 prediction scores > 80 (high confidence targets).	201	33	0.00753544
M8448	Set 'PRC2 targets': Polycomb Repression Complex 2 (PRC) targets; identified by ChIP on chip on human embryonic stem cells as genes that: posess the trimethylated H3K27 mark in their promoters and are bound by SUZ12 [GeneID=23512] and EED [GeneID=8726] Polycomb proteins.	478	68	0.00754426
M31269	Genes predicted to be targets of miRBase v22 microRNA hsa-miR-5001-3p in miRDB v6.0 with MirTarget v4 prediction scores > 80 (high confidence targets).	120	22	0.00756025
M15976	Ensembl 99 Genes in Cytogenetic Band chr1q44	34	9	0.00760676
M9289	Genes up-regulated in CD11c+ monocytes: control versus HAdv5 infection.	149	26	0.00761987
M1941	Genes with high-CpG-density promoters (HCP) bearing histone H3 dimethylation at K4 (H3K4me2) and trimethylation at K27 (H3K27me3) in brain.	888	117	0.00770537
M30427	Genes predicted to be targets of miRBase v22 microRNA hsa-miR-524-5p in miRDB v6.0 with MirTarget v4 prediction scores > 80 (high confidence targets).	778	104	0.00775308
M12934	Genes having at least one occurence of the transcription factor binding site V$BRN2_01 (v7.4 TRANSFAC) in the regions spanning up to 4 kb around their transcription starting sites.	194	32	0.00785465
M11345	Genes having at least one occurence of the transcription factor binding site V$AP4_Q6 (v7.4 TRANSFAC) in the regions spanning up to 4 kb around their transcription starting sites.	179	30	0.00786946
M492	Genes having at least one occurence of the transcription factor binding site V$SRY_01 (v7.4 TRANSFAC) in the regions spanning up to 4 kb around their transcription starting sites.	179	30	0.00786946
M30436	Genes predicted to be targets of miRBase v22 microRNA hsa-miR-5696 in miRDB v6.0 with MirTarget v4 prediction scores > 80 (high confidence targets).	545	76	0.00801981
M723	Neighborhood of CSNK1D	23	7	0.00803732
M27219	ECM proteoglycans	59	13	0.00803832
M7275	Genes up-regulated in double positve thymocyte: TCF3 [GeneID=6929] knockout versus TCF3 and TCF12 [GeneID=6929;6938] knockout.	157	27	0.00805845
M8175	Genes down-regulated in HEK293 cells expressing mutant NOD2 [GeneID=64127]: untreated versus muramyl dipeptide [PubChem=11620162] for 2h.	157	27	0.00805845
M8750	Genes down-regulated in T cells stimulated by IL2 [GeneID=3558] for 2h: STAT5 double knock-in versus wildtype.	157	27	0.00805845
M30424	Genes predicted to be targets of miRBase v22 microRNA hsa-miR-651-3p in miRDB v6.0 with MirTarget v4 prediction scores > 80 (high confidence targets).	662	90	0.00825174
M17628	A membrane that is a (regional) part of the plasma membrane. [GOC:dos]	967	126	0.0082952
M19529	Genes down-regulated in anaplastic thyroid carcinoma (ATC) compared to normal thyroid tissue.	415	60	0.00832173
M30683	Genes predicted to be targets of miRBase v22 microRNA hsa-miR-410-3p in miRDB v6.0 with MirTarget v4 prediction scores > 80 (high confidence targets).	264	41	0.00837909
M1951	Genes with high-CpG-density promoters (HCP) bearing histone H3 dimethylation mark at K4 (H3K4me2) in neural precursor cells (NPC).	391	57	0.00841538
M5485	Muscle contraction	165	28	0.00846688
M5893	Genes important for mitotic spindle assembly.	165	28	0.00846688
M9171	Genes up-regulated in CD4 [GeneID=920] T conv: over-expressing IKZF4 and LEF1 [GeneID=64375;52276] versus control.	165	28	0.00846688
M10605	Genes down-regulated in medullary breast cancer (MBC) relative to ductal breast cancer (DBD).	143	25	0.0085555
M30626	Genes predicted to be targets of miRBase v22 microRNA hsa-miR-576-5p in miRDB v6.0 with MirTarget v4 prediction scores > 80 (high confidence targets).	280	43	0.00857735
M19127	Ensembl 99 Genes in Cytogenetic Band chr18q21	66	14	0.00859704
M5026	Genes down-regulated in comparison of SP1 thymocytes versus SP3 thymocytes.	158	27	0.00876339
M3536	Genes up-regulated in comparison of naive CD4 [GeneID=920] T cells versus PTPRC+ [GeneID=5788] CD4 [GeneID=920] T cells.	136	24	0.00878487
M24	Neighborhood of RAP2A	29	8	0.00895267
M4340	Ensembl 99 Genes in Cytogenetic Band chr17q24	29	8	0.00895267
M31126	Genes predicted to be targets of miRBase v22 microRNA hsa-miR-5009-3p in miRDB v6.0 with MirTarget v4 prediction scores > 80 (high confidence targets).	129	23	0.00899523
M30454	Genes predicted to be targets of miRBase v22 microRNA hsa-miR-4698 in miRDB v6.0 with MirTarget v4 prediction scores > 80 (high confidence targets).	523	73	0.0090437
M4372	Genes having at least one occurence of the transcription factor binding site V$STAT5A_04 (v7.4 TRANSFAC) in the regions spanning up to 4 kb around their transcription starting sites.	166	28	0.00918197
M32352	Genes predicted to be targets of miRBase v22 microRNA hsa-miR-5011-3p in miRDB v6.0 with MirTarget v4 prediction scores > 80 (high confidence targets).	41	10	0.00925704
M6441	Genes having at least one occurence of the highly conserved motif M160 CAGNYGKNAAA in the region spanning up to 4 kb around their transcription start sites. The motif does not match any known transcription factor binding site (v7.4 TRANSFAC).	60	13	0.00928834
M81	CDC42 signaling events	60	13	0.00928834
M31096	Genes predicted to be targets of miRBase v22 microRNA hsa-miR-4275 in miRDB v6.0 with MirTarget v4 prediction scores > 80 (high confidence targets).	115	21	0.00933451
M348	Genes up-regulated in plasmacytoid dendritic cells: IL3 [GeneID=3562] versus IL3 [GeneID=3562] and CpG.	115	21	0.00933451
M8903	Genes up-regulated in CD4 [GeneID=920] versus granulocyte-monocyte progenitors.	144	25	0.00933787
M30481	Genes predicted to be targets of miRBase v22 microRNA hsa-miR-9983-3p in miRDB v6.0 with MirTarget v4 prediction scores > 80 (high confidence targets).	369	54	0.00940591
M7414	Genes up-regulated in neuron cell line treated with interferon alpha for 6h: immature versus mature.	159	27	0.00951807
M7663	Genes in the cancer module 67.	159	27	0.00951807
M16009	Genes whose DNA is hypo-methylated in hepatocellular carcinoma (HCC) compared to normal liver.	549	76	0.00953145
M30608	Genes predicted to be targets of miRBase v22 microRNA hsa-miR-9-5p in miRDB v6.0 with MirTarget v4 prediction scores > 80 (high confidence targets).	410	59	0.00970911
M27617	Protein-protein interactions at synapses	67	14	0.00983271
M3170	Genes down-regulated in comparison of germinal center B cells versus naive B cells.	152	26	0.00985105
M8360	Genes in the cancer module 136.	370	54	0.00990951
M200	Validated nuclear estrogen receptor alpha network	54	12	0.00995534
M31838	Genes predicted to be targets of miRBase v22 microRNA hsa-miR-182-3p in miRDB v6.0 with MirTarget v4 prediction scores > 80 (high confidence targets).	54	12	0.00995534
M5295	Genes up-regulated in comparison of untreated CD4 [GeneID=920] memory T cells from old donors versus those treated with TSST at 16 h.	145	25	0.0101775
M16807	Genes required for both proliferation and CTNNB1 [GeneID=1499] activity in DLD-1 cell (colon cancer with APC [GeneID=324] deletions).	5	3	0.0101854
M25727	The lipid bilayer surrounding the platelet dense granule. [GOC:mah]	5	3	0.0101854
M27090	Vitamin B1 (thiamin) metabolism	5	3	0.0101854
M31179	Genes predicted to be targets of miRBase v22 microRNA hsa-miR-7156-5p in miRDB v6.0 with MirTarget v4 prediction scores > 80 (high confidence targets).	116	21	0.0102891
M7109	Genes down-regulated in CD4 [GeneID=920] T cells treated with halofuginone [PubChem=400772]: 3h versus 6h.	116	21	0.0102891
M30949	Genes predicted to be targets of miRBase v22 microRNA hsa-miR-6505-5p in miRDB v6.0 with MirTarget v4 prediction scores > 80 (high confidence targets).	160	27	0.010325
M6201	Genes down-regulated in polymorphonuclear leukocytes (24h): treated by heat killed HC60 cell (promyelocytic leukemia) lysate versus A. phagocytophilum infection.	160	27	0.010325
M6462	Genes up-regulated in CD4 [GeneID=920] T cells versus B2 B lymphocytes.	160	27	0.010325
M6779	Genes down-regulated in T reg: FOX3P [GeneID=50943] knockout versus wildtype.	160	27	0.010325
M30634	Genes predicted to be targets of miRBase v22 microRNA hsa-miR-548l in miRDB v6.0 with MirTarget v4 prediction scores > 80 (high confidence targets).	291	44	0.0103482
M12640	Ensembl 99 Genes in Cytogenetic Band chr3p13	9	4	0.0103562
M12720	Ensembl 99 Genes in Cytogenetic Band chr2q22	9	4	0.0103562
M1408	Genes down-regulated in germinal center T helper cells compared to other CD4+ [GeneID=920] T lymphocyte types.	9	4	0.0103562
M31656	Genes predicted to be targets of miRBase v22 microRNA hsa-miR-6806-3p in miRDB v6.0 with MirTarget v4 prediction scores > 80 (high confidence targets).	81	16	0.0104507
M31678	Genes predicted to be targets of miRBase v22 microRNA hsa-miR-3928-5p in miRDB v6.0 with MirTarget v4 prediction scores > 80 (high confidence targets).	81	16	0.0104507
M1105	Genes down-regulated in ME-A cells (breast cancer) undergoing apoptosis in response to doxorubicin [PubChem=31703].	1417	177	0.0104876
M8165	Genes down-regulated in HEK293 cells expressing: wildtype NOD2 [GeneID=64127] versus mutant NOD2 [GeneID=64127].	138	24	0.0104933
M17740	The area of a motile cell closest to the direction of movement. [GOC:pg]	331	49	0.0105076
M2379	Genes up-regulated in hypertrophic hearts (due to expression of constitutively active form of PPP3CA [GeneID=5530]) and predicted to be targets of miR-30 microRNA.	102	19	0.0105577
M31577	Genes predicted to be targets of miRBase v22 microRNA hsa-miR-6126 in miRDB v6.0 with MirTarget v4 prediction scores > 80 (high confidence targets).	88	17	0.0105751
M1720	Top 100 ranked genes most specific to midbrain region of adult mouse brain.	61	13	0.0106854
M32024	Genes predicted to be targets of miRBase v22 microRNA hsa-miR-3189-3p in miRDB v6.0 with MirTarget v4 prediction scores > 80 (high confidence targets).	61	13	0.0106854
M30989	Genes predicted to be targets of miRBase v22 microRNA hsa-miR-20a-3p in miRDB v6.0 with MirTarget v4 prediction scores > 80 (high confidence targets).	153	26	0.0107033
M30746	Genes predicted to be targets of miRBase v22 microRNA hsa-miR-4644 in miRDB v6.0 with MirTarget v4 prediction scores > 80 (high confidence targets).	229	36	0.010735
M7522	Genes down-regulated in double positive thymocytes stimulated by anti-CD3: wildtype versus ELK1 and ELK4 [GeneID=2002;2005] knockout.	168	28	0.0107607
M30561	Genes predicted to be targets of miRBase v22 microRNA hsa-miR-129-5p in miRDB v6.0 with MirTarget v4 prediction scores > 80 (high confidence targets).	292	44	0.0109691
M8626	Members of the BCR signaling pathway	42	10	0.0110203
M13000	A series of molecular signals within the cell that are mediated by a member of the Ras superfamily of proteins switching to a GTP-bound active state. [GOC:bf]	364	53	0.0110217
M30705	Genes predicted to be targets of miRBase v22 microRNA hsa-miR-4503 in miRDB v6.0 with MirTarget v4 prediction scores > 80 (high confidence targets).	214	34	0.0110549
M31005	Genes predicted to be targets of miRBase v22 microRNA hsa-miR-5701 in miRDB v6.0 with MirTarget v4 prediction scores > 80 (high confidence targets).	146	25	0.0110774
M12593	Neighborhood of ANP32B	30	8	0.0110951
M5301	Genes up-regulated in PC3 cells (prostate cancer) after EZH2 [GeneID=2146] knockdown by RNAi.	176	29	0.0111594
M31142	Genes predicted to be targets of miRBase v22 microRNA hsa-miR-922 in miRDB v6.0 with MirTarget v4 prediction scores > 80 (high confidence targets).	161	27	0.0111867
M7157	Genes down-regulated in CD4 [GeneID=920] T cells: control versus treated with HDAC inhibitors for 12h.	161	27	0.0111867
M7958	Genes down-regulated in bone marrow-derived macrophages treated with IL4 [GeneID=3565]: wildtype versus PPARG [GeneID=5468] knockout.	161	27	0.0111867
M8396	Genes up-regulated in brain microglia versus spleen CD8+ dendritic cells.	161	27	0.0111867
M19218	Genes down-regulated in HET1A cells (esophagus epithelium) engineered to stably express CDX2 [GeneID=1045].	2	2	0.0113112
M2573	Genes consistently up-regulated in mammary stem cells both in mouse and human species.	397	57	0.0113827
M15626	Genes up-regulated during prostate cancer progression in mice heterozygotic for both NKX3.1 and PTEN [GeneID=4824;5728].	19	6	0.01149
M27456	Phase 2 - plateau phase	19	6	0.01149
M31661	Genes predicted to be targets of miRBase v22 microRNA hsa-miR-5094 in miRDB v6.0 with MirTarget v4 prediction scores > 80 (high confidence targets).	75	15	0.0115445
M6368	Genes down-regulated in dendiritic cells from speen: conventional versus plasmacytoid.	154	26	0.0116144
M6375	Genes up-regulated in B lymphocytes: na√Øve versus germinal center.	154	26	0.0116144
M3720	Genes having at least one occurence of the transcription factor binding site V$POU3F2_01 (v7.4 TRANSFAC) in the regions spanning up to 4 kb around their transcription starting sites.	82	16	0.0117392
M19749	Neighborhood of ERCC4	246	38	0.0117852
M15171	Genes up-regulated in adult T-cell leukemia (ATL) cells compared to T lymphocytes from healthy controls.	132	23	0.0117953
M1224	Genes having at least one occurence of the transcription factor binding site V$TCF4_Q5 (v7.4 TRANSFAC) in the regions spanning up to 4 kb around their transcription starting sites.	192	31	0.0118518
M15440	Genes having at least one occurence of the transcription factor binding site V$FOXJ2_02 (v7.4 TRANSFAC) in the regions spanning up to 4 kb around their transcription starting sites.	192	31	0.0118518
M2509	Major ELAVL4 [GeneID=1996] associated mRNAs encoding proteins with functions in neuronal physiology.	14	5	0.011907
M32584	Genes predicted to be targets of miRBase v22 microRNA hsa-miR-554 in miRDB v6.0 with MirTarget v4 prediction scores > 80 (high confidence targets).	14	5	0.011907
M5488	Trafficking of GluR2-containing AMPA receptors	14	5	0.011907
M30646	Genes predicted to be targets of miRBase v22 microRNA hsa-miR-3941 in miRDB v6.0 with MirTarget v4 prediction scores > 80 (high confidence targets).	262	40	0.0120256
M5216	Genes down-regulated in comparison of dendritic cells (DC) exposed to T. gondii versus DCs exposed to 50 worms/well B. malayi.	162	27	0.0121059
M8913	Genes up-regulated in dendritic cells stimulated by LPS: wildtype versus KDM4D [GeneID=55693].	125	22	0.012128
M31589	Genes predicted to be targets of miRBase v22 microRNA hsa-miR-6892-5p in miRDB v6.0 with MirTarget v4 prediction scores > 80 (high confidence targets).	62	13	0.0122404
M31890	Genes predicted to be targets of miRBase v22 microRNA hsa-miR-3161 in miRDB v6.0 with MirTarget v4 prediction scores > 80 (high confidence targets).	62	13	0.0122404
M32081	Genes predicted to be targets of miRBase v22 microRNA hsa-miR-4521 in miRDB v6.0 with MirTarget v4 prediction scores > 80 (high confidence targets).	62	13	0.0122404
M6869	Genes having at least one occurence of the highly conserved motif M151 RYAAAKNNNNNNTTGW in the region spanning up to 4 kb around their transcription start sites. The motif does not match any known transcription factor binding site (v7.4 TRANSFAC).	62	13	0.0122404
M31356	Genes predicted to be targets of miRBase v22 microRNA hsa-miR-31-5p in miRDB v6.0 with MirTarget v4 prediction scores > 80 (high confidence targets).	118	21	0.0124334
M5313	Genes up-regulated in comparison of memory CD4 [GeneID=920] T cells from young donors treated with TSST at 16 h versus those from old donors treated with TSST at 16 h.	140	24	0.0124609
M7009	Genes up-regulated in IKZF1 [GeneID=10320] knockout: lymphoid-primed multipotent progenitors versus megakaryo-erythrocyte progenitors.	140	24	0.0124609
M31802	Genes predicted to be targets of miRBase v22 microRNA hsa-miR-6781-3p in miRDB v6.0 with MirTarget v4 prediction scores > 80 (high confidence targets).	69	14	0.0127189
M30823	Genes predicted to be targets of miRBase v22 microRNA hsa-miR-548g-3p in miRDB v6.0 with MirTarget v4 prediction scores > 80 (high confidence targets).	193	31	0.0127268
M30492	Genes predicted to be targets of miRBase v22 microRNA hsa-miR-4753-3p in miRDB v6.0 with MirTarget v4 prediction scores > 80 (high confidence targets).	432	61	0.012748
M15727	The directed movement of some substance from outside of a cell into a cell. This may occur via transport across the plasma membrane or via endocytosis. [GOC:dos]	556	76	0.0127553
M30716	Genes predicted to be targets of miRBase v22 microRNA hsa-miR-4310 in miRDB v6.0 with MirTarget v4 prediction scores > 80 (high confidence targets).	224	35	0.0128625
M4174	Genes up-regulated in comparison of untreated CD4 [GeneID=920] T cells at 0 h versus the untreated cells at 48 h.	133	23	0.0128706
M18082	Enables the transmembrane transfer of a solute by a channel that opens in response to a specific stimulus. [GOC:mtg_transport]	279	42	0.0129276
M27107	Fcgamma receptor (FCGR) dependent phagocytosis	76	15	0.0130102
M18630	Genes in the most frequently homozygous deleted loci in a panel of glioma cell lines.	43	10	0.0130267
M27616	Neurexins and neuroligins	43	10	0.0130267
M14614	Selected genes up-regulated in inflammatory monocytes infiltrating hepatocellular carcinoma (HCC).	25	7	0.0130524
M6120	Genes up-regulated in CD4 [GeneID=920] T cells activated by anti-CD3 and anti-CD28: TGFB1 and IL4 [GeneID=7040;3565] (48h) versus IL-12 (48h).	148	25	0.0130699
M3320	Genes down-regulated in comparison of resting CD4 [GeneID=920] T cells versus directly activated CD4 [GeneID=920] T cells.	163	27	0.013085
M8338	Genes up-regulated in BCL6 [GeneID=604] high follicular helper T cells versus T conv cells.	163	27	0.013085
M1278	Genes down-regulated in pulpal tissue extracted from carious teeth.	56	12	0.0132985
M25972	The component of the synaptic vesicle membrane consisting of the gene products and protein complexes having either part of their peptide sequence embedded in the hydrophobic region of the membrane or some other covalently attached group such as a GPI anchor that is similarly embedded in the membrane. [GOC:dos]	37	9	0.0135
M30847	Genes predicted to be targets of miRBase v22 microRNA hsa-miR-2113 in miRDB v6.0 with MirTarget v4 prediction scores > 80 (high confidence targets).	217	34	0.013519
M3555	Genes up-regulated in comparison of PTPRC- [GeneID=5788] CD4 [GeneID=920] T cells versus activated regulatory T cell (Treg).	141	24	0.0135501
M12062	Ensembl 99 Genes in Cytogenetic Band chr12p11	31	8	0.0135933
M32513	Genes predicted to be targets of miRBase v22 microRNA hsa-miR-7106-3p in miRDB v6.0 with MirTarget v4 prediction scores > 80 (high confidence targets).	31	8	0.0135933
M7123	Genes up-regulated in peripheral blood monocytes (PMBC): healthy versus mixed infection sepsis.	119	21	0.0136315
M19114	Interacting selectively and non-covalently with a cell adhesion molecule. [GOC:ai]	409	58	0.0137004
M31061	Genes predicted to be targets of miRBase v22 microRNA hsa-miR-8087 in miRDB v6.0 with MirTarget v4 prediction scores > 80 (high confidence targets).	112	20	0.0139657
M4216	Genes up-regulated in comparison of CD4 [GeneID=920] T cells treated with IL4 [GeneID=3565] and anti-IL12 at 6 h versus the untreated cells at 6 h.	134	23	0.0140227
M6193	Genes down-regulated in polymorphonuclear leukocytes (24h): control versus infection by A. phagocytophilum.	164	27	0.014127
M9382	Genes down-regulated in day 40 memory B cells versus day 40 germinal center B cells.	164	27	0.014127
M4683	Genes down-regulated in comparison of naive CD4 [GeneID=920] T cells versus CD4 [GeneID=920] CXCR5+ [GeneID=643] T cells.	149	25	0.0141687
M31855	Genes predicted to be targets of miRBase v22 microRNA hsa-miR-323b-3p in miRDB v6.0 with MirTarget v4 prediction scores > 80 (high confidence targets).	50	11	0.0143383
M30690	Genes predicted to be targets of miRBase v22 microRNA hsa-miR-519c-3p in miRDB v6.0 with MirTarget v4 prediction scores > 80 (high confidence targets).	337	49	0.0144514
M24021	The directed movement of an organelle to a specific location. [GOC:ai]	329	48	0.0144946
M2010	Genes with high-CpG-density promoters (HCP) bearing the bivalent histone H3 trimethylation mark at K4 and K27 (H3K4me3 and H3K27me3) in neural progenitor cells (NPC).	172	28	0.0145801
M14583	Genes having at least one occurence of the transcription factor binding site V$MAF_Q6 (v7.4 TRANSFAC) in the regions spanning up to 4 kb around their transcription starting sites.	195	31	0.0146337
M18645	Genes having at least one occurence of the transcription factor binding site V$MYB_Q6 (v7.4 TRANSFAC) in the regions spanning up to 4 kb around their transcription starting sites.	195	31	0.0146337
M2952	Genes down-regulated in T reg: induced versus failed induced.	142	24	0.014714
M30919	Genes predicted to be targets of miRBase v22 microRNA hsa-miR-488-3p in miRDB v6.0 with MirTarget v4 prediction scores > 80 (high confidence targets).	142	24	0.014714
M7007	Genes down-regulated in hematopoietic stem cells versus megakaryo-erythrocyte progenitors.	142	24	0.014714
M2150	Neighborhood of RAN	157	26	0.0147292
M31091	Genes predicted to be targets of miRBase v22 microRNA hsa-miR-7113-5p in miRDB v6.0 with MirTarget v4 prediction scores > 80 (high confidence targets).	120	21	0.0149193
M30413	Genes predicted to be targets of miRBase v22 microRNA hsa-miR-8485 in miRDB v6.0 with MirTarget v4 prediction scores > 80 (high confidence targets).	831	108	0.0149514
M32576	Genes predicted to be targets of miRBase v22 microRNA hsa-miR-6862-3p in miRDB v6.0 with MirTarget v4 prediction scores > 80 (high confidence targets).	20	6	0.014967
M32626	Genes predicted to be targets of miRBase v22 microRNA hsa-miR-1251-5p in miRDB v6.0 with MirTarget v4 prediction scores > 80 (high confidence targets).	20	6	0.014967
M10988	Neighborhood of ATRX	180	29	0.0149865
M15658	Neighborhood of ATF2	250	38	0.0150683
M16798	A series of molecular signals within the cell that are mediated by a member of the Rho family of proteins switching to a GTP-bound active state. [GOC:bf]	165	27	0.0152344
M7978	Genes up-regulated in bone marrow-derived macrophages treated with rosiglitazone [PubChem=77999]: wildtype versus PPARG [GeneID=5468].	165	27	0.0152344
M8651	Genes down-regulated in bone marrow-derived macrophages stimulated with LPS: wildtype versus NFAT5 [GeneID=10725] knockout.	165	27	0.0152344
M30934	Genes predicted to be targets of miRBase v22 microRNA hsa-miR-578 in miRDB v6.0 with MirTarget v4 prediction scores > 80 (high confidence targets).	150	25	0.0153401
M3257	Genes up-regulated in comparison of unstimulated peripheral blood mononuclear cells (PBMC) cultured for 0 h versus PBMC cultured for 3 h with YF17D vaccine.	150	25	0.0153401
M4432	Genes up-regulated in comparison of naive B cells versus memory IgG IgA B cells.	150	25	0.0153401
M7423	Genes down-regulated in mature neuron cell line: control versus interferon alpha (6h).	150	25	0.0153401
M9040	Genes down-regulated in macrophages with knockout of HDAC3 [GeneID=8841] after LPS treatment: heterozygous versus homozygous.	150	25	0.0153401
M30564	Genes predicted to be targets of miRBase v22 microRNA hsa-miR-548f-5p in miRDB v6.0 with MirTarget v4 prediction scores > 80 (high confidence targets).	387	55	0.015422
M6344	Genes down-regulated in Vd1 gamma delta T cells: untreated versus phorbol myristate acetate and ionomycin [PubChem=4792;3733].	106	19	0.0156904
M13322	Neighborhood of PRKCA	128	22	0.0157871
M6860	Genes up-regulated during B lymphocyte differentiation: pre-B I versus small pre-B II.	128	22	0.0157871
M13288	Any process involved in the maintenance of an internal steady state of potassium ions at the level of a cell. [GOC:mah]	10	4	0.0158241
M26604	Catalysis of the transfer of a xylosyl group from UDP-xylose to an acceptor molecule. [http://www.chem.qmul.ac.uk/iubmb/enzyme/reaction/polysacc/UDPsugar.html]	10	4	0.0158241
M26913	Presynaptic depolarization and calcium channel opening	10	4	0.0158241
M4956	Monocyte and its Surface Molecules	10	4	0.0158241
M31416	Genes predicted to be targets of miRBase v22 microRNA hsa-miR-1206 in miRDB v6.0 with MirTarget v4 prediction scores > 80 (high confidence targets).	99	18	0.0159974
M10850	Genes down-regulated in blister cells from patients with adverse drug reactions (ADR).	38	9	0.0160649
M18324	Ensembl 99 Genes in Cytogenetic Band chr20p11	38	9	0.0160649
M30609	Genes predicted to be targets of miRBase v22 microRNA hsa-miR-4251 in miRDB v6.0 with MirTarget v4 prediction scores > 80 (high confidence targets).	323	47	0.0161333
M35	Ensembl 99 Genes in Cytogenetic Band chr22q12	92	17	0.0162293
M14641	Genes having at least one occurence of the transcription factor binding site V$PPARA_01 (v7.4 TRANSFAC) in the regions spanning up to 4 kb around their transcription starting sites.	26	7	0.0162601
M5933	Ensembl 99 Genes in Cytogenetic Band chr9p21	26	7	0.0162601
M69	Reelin signaling pathway	26	7	0.0162601
M15819	Ensembl 99 Genes in Cytogenetic Band chr1q43	15	5	0.0163236
M902	cGMP effects	15	5	0.0163236
M482	Genes having at least one occurence of the highly conserved motif M73 CTTTGA sites. The motif matches transcription factor binding site V$LEF1_Q2 (v7.4 TRANSFAC).	937	120	0.0163539
M31406	Genes predicted to be targets of miRBase v22 microRNA hsa-miR-491-5p in miRDB v6.0 with MirTarget v4 prediction scores > 80 (high confidence targets).	85	16	0.0163635
M31567	Genes predicted to be targets of miRBase v22 microRNA hsa-miR-5699-5p in miRDB v6.0 with MirTarget v4 prediction scores > 80 (high confidence targets).	85	16	0.0163635
M18306	Regulation of actin cytoskeleton	166	27	0.01641
M9184	Genes down-regulated in CD4 T conv over-expressing: FOXP3 [GeneID=50943] versus PBX1 and FOXP3 [GeneID=5087;50943].	166	27	0.01641
M30497	Genes predicted to be targets of miRBase v22 microRNA hsa-miR-551b-5p in miRDB v6.0 with MirTarget v4 prediction scores > 80 (high confidence targets).	413	58	0.0164887
M1166	Ensembl 99 Genes in Cytogenetic Band chr3q26	51	11	0.0165753
M17673	Cardiac muscle contraction	51	11	0.0165753
M32012	Genes predicted to be targets of miRBase v22 microRNA hsa-miR-6812-5p in miRDB v6.0 with MirTarget v4 prediction scores > 80 (high confidence targets).	51	11	0.0165753
M2838	Genes down-regulated in a panel of epithelial cell lines by TGFB1 [GeneID=7040].	151	25	0.0165871
M344	Genes up-regulated in plasmacytoid dendritic cells: IL3 [GeneID=3562] versus IL3 [GeneID=3562] and the HIV matrix protein p17.	151	25	0.0165871
M30569	Genes predicted to be targets of miRBase v22 microRNA hsa-miR-33a-3p in miRDB v6.0 with MirTarget v4 prediction scores > 80 (high confidence targets).	356	51	0.016646
M31337	Genes predicted to be targets of miRBase v22 microRNA hsa-miR-4660 in miRDB v6.0 with MirTarget v4 prediction scores > 80 (high confidence targets).	114	20	0.0167886
M3107	Genes down-regulated in comparison of naive T cells versus central memory T cells.	159	26	0.0171527
M4338	Genes down-regulated in comparison of TregCD103-Klrg1- versus TregCD103+Klrg1- (see Table 1S in the paper for details).	159	26	0.0171527
M6136	Genes having at least one occurence of the transcription factor binding site V$HNF3B_01 (v7.4 TRANSFAC) in the regions spanning up to 4 kb around their transcription starting sites.	159	26	0.0171527
M6352	Genes up-regulated in gamma delta T cells stimulated by LPS: Vd1 versus Vd2.	159	26	0.0171527
M9136	Genes down-regulated in CD4 T conv: control versus over-expression of FOXP3 [GeneID=50943].	159	26	0.0171527
M8376	Genes having at least one occurence of the transcription factor binding site V$MEIS1BHOXA9_01 (v7.4 TRANSFAC) in the regions spanning up to 4 kb around their transcription starting sites.	107	19	0.0172371
M3764	Genes up-regulated in comparison of control dendritic cells (DC) at 6 h versus those stimulated with CpG DNA (TLR9 agonist) at 6 h.	144	24	0.0172797
M31888	Genes predicted to be targets of miRBase v22 microRNA hsa-miR-3909 in miRDB v6.0 with MirTarget v4 prediction scores > 80 (high confidence targets).	58	12	0.0174365
M31941	Genes predicted to be targets of miRBase v22 microRNA hsa-miR-657 in miRDB v6.0 with MirTarget v4 prediction scores > 80 (high confidence targets).	58	12	0.0174365
M574	Genes having at least one occurence of the transcription factor binding site V$RSRFC4_01 (v7.4 TRANSFAC) in the regions spanning up to 4 kb around their transcription starting sites.	190	30	0.017612
M10328	Neighborhood of FLT1	100	18	0.017632
M2142	Genes up-regulated in SH-SY5Y cells (neuroblastoma) after knockdown of NF1 [GeneID=4763] by RNAi.	100	18	0.017632
M31368	Genes predicted to be targets of miRBase v22 microRNA hsa-miR-452-3p in miRDB v6.0 with MirTarget v4 prediction scores > 80 (high confidence targets).	100	18	0.017632
M30799	Genes predicted to be targets of miRBase v22 microRNA hsa-miR-4496 in miRDB v6.0 with MirTarget v4 prediction scores > 80 (high confidence targets).	229	35	0.0176491
M30966	Genes predicted to be targets of miRBase v22 microRNA hsa-miR-7515 in miRDB v6.0 with MirTarget v4 prediction scores > 80 (high confidence targets).	122	21	0.0177818
M3561	Genes up-regulated in comparison of resting regulatory T cell (Treg) versus activated regulatory T cell (Treg).	122	21	0.0177818
M11410	Genes up-regulated in Tet-On HEK293 cells (embryonic kidney) by expression of HNF4A [GeneID=3172].	45	10	0.017845
M15612	Neighborhood of DEK	45	10	0.017845
M3116	Genes up-regulated in comparison of central memory T cells versus peripheral blood mononuclear cells (PBMC).	152	25	0.0179131
M4588	Genes up-regulated in comparison of naive T cells at day 0 versus CD25+ regulatory T cell (Treg) treated with IL4 [GeneID=3565] at day 5.	152	25	0.0179131
M31540	Genes predicted to be targets of miRBase v22 microRNA hsa-miR-4697-3p in miRDB v6.0 with MirTarget v4 prediction scores > 80 (high confidence targets).	93	17	0.0179549
M7002	Genes down-regulated in B lymphocytes: ZFX [GeneID=7543] knockout versus wildtype cells stimulated by anti-IgM for 12h.	137	23	0.0179775
M3643	Genes having at least one occurence of the highly conserved motif M41 TGACAGNY sites. The motif matches transcription factor binding site V$MEIS1_01 (v7.4 TRANSFAC).	666	88	0.0179801
M4391	Genes up-regulated in the HMEC cells (primary mammary epithelium) upon expression of TP53 [GeneID=7157] off adenoviral vector.	880	113	0.0181081
M10921	Genes having at least one occurence of the transcription factor binding site V$AREB6_03 (v7.4 TRANSFAC) in the regions spanning up to 4 kb around their transcription starting sites.	206	32	0.0181841
M31573	Genes predicted to be targets of miRBase v22 microRNA hsa-miR-1-5p in miRDB v6.0 with MirTarget v4 prediction scores > 80 (high confidence targets).	72	14	0.018228
M31757	Genes predicted to be targets of miRBase v22 microRNA hsa-miR-6745 in miRDB v6.0 with MirTarget v4 prediction scores > 80 (high confidence targets).	72	14	0.018228
M31896	Genes predicted to be targets of miRBase v22 microRNA hsa-miR-6765-3p in miRDB v6.0 with MirTarget v4 prediction scores > 80 (high confidence targets).	79	15	0.0182856
M2120	Genes having at least one occurence of the transcription factor binding site V$RP58_01 (v7.4 TRANSFAC) in the regions spanning up to 4 kb around their transcription starting sites.	160	26	0.0184774
M3422	Genes down-regulated in comparison of regulatory T cell (Treg) from IL2RB [GeneID=3560] defficient mice versus regulatory T cell (Treg) from wild type animals.	160	26	0.0184774
M5763	Genes up-regulated in comparison of untreated macrophages versus those treated with IL6 [GeneID=3569].	160	26	0.0184774
M5799	Genes down-regulated in peripheral blood mononuclear cells (PBMC) from patients with type 1 diabetes at the time of diagnosis versus those with type 2 diabetes at the time of diagnosis.	160	26	0.0184774
M7475	Genes up-regulated in CD4 [GeneID=920] T cells treated with IL6 [GeneID=3569]: STAT3 [GeneID=6774] knockout versus wildtype.	160	26	0.0184774
M9253	Genes down-regulated in dendritic cells: hydrogen peroxide [PubChem=784] versus diphenyleneiodonium (DPI) [PubChem=2733504].	160	26	0.0184774
M946	Genes having at least one occurence of the highly conserved motif M93 GGATTA sites. The motif matches transcription factor binding site V$PITX2_Q2 (v7.4 TRANSFAC).	457	63	0.0185917
M8944	Genes down-regulated in T reg of aged mice: visceral adipose tissue versus lymph node.	130	22	0.0186752
M5786	Genes down-regulated in comparison of peripheral blood mononuclear cells (PBMC) from patients with type 1 diabetes at the time of the diagnosis versus those at 1 month later.	145	24	0.0186884
M30589	Genes predicted to be targets of miRBase v22 microRNA hsa-miR-205-3p in miRDB v6.0 with MirTarget v4 prediction scores > 80 (high confidence targets).	334	48	0.0187097
M1204	Cluster 8: genes showing sustained pattern of down-regulation after knockdown of OPN [GeneID=6696] by RNAi in the NIH3T3 cells (fibroblasts) transformed by activated HRAS [GeneID=3265].	6	3	0.0187673
M26186	Catalysis of the reaction: ATP + G protein-coupled receptor = ADP + G protein-coupled receptor phosphate. [GOC:dph]	6	3	0.0187673
M27349	Inactivation of CDC42 and RAC1	6	3	0.0187673
M27947	Activation of RAC1 downstream of NMDARs	6	3	0.0187673
M7057	Genes higher expressed in the best 25 mesothelioma survivors compared to the 25 worst ones.	6	3	0.0187673
M13809	Genes up-regulated in the samples with intrahepatic metastatic hepatocellular carcinoma (HCC) vs primary HCC.	416	58	0.0188712
M31275	Genes predicted to be targets of miRBase v22 microRNA hsa-miR-4722-5p in miRDB v6.0 with MirTarget v4 prediction scores > 80 (high confidence targets).	108	19	0.0188999
M10326	The process in which a neuronal cell in a multicellular organism interprets its surroundings. [GOC:go_curators]	39	9	0.0189693
M9158	Genes up-regulated in CD4 T conv over-expressing LEF1 [GeneID=51176] versus LEF1 and FOX3P [GeneID=51176;50943].	168	27	0.0189772
M29263	The series of events involved in the perception of pain in which a stimulus is received and converted into a molecular signal. [PMID:19837031]	21	6	0.0191112
M3210	Genes down-regulated in CD34+ [GeneID=947] hematopoetic cells by expression of NUP98-HOXA9 fusion [GeneID=4928;3205] off a retroviral vector at 3 days after transduction.	21	6	0.0191112
M915	Nitric oxide stimulates guanylate cyclase	21	6	0.0191112
M13256	Genes down-regulated in mesenchymal stem cells (MSC) engineered to express EWS-FLI1 [GeneID=2130;2321] fusion protein.	153	25	0.0193213
M3112	Genes down-regulated in comparison of effector memory T cells versus central memory T cells from peripheral blood mononuclear cells (PBMC).	153	25	0.0193213
M3671	Genes down-regulated in comparison of regulatory T cell (Treg) from uninfected mice versus T effector cells from uninfected mice.	153	25	0.0193213
M4656	Genes down-regulated in comparison of naive CD8 T cells versus PD-1 high CD8 T cells.	153	25	0.0193213
M6690	Genes up-regulated in fibroblasts: interferon alpha versus IFNG [GeneID=3458].	153	25	0.0193213
M8082	Genes up-regulated in myeloid-derived suppressor cells with HDC [GeneID=3067] knockout: bone marrow versus colon tumor.	153	25	0.0193213
M9245	Genes up-regulated in dendritic cells: untreated versus hydrogen peroxide [PubChem=784].	153	25	0.0193213
M7539	Genes up-regulated in double positive thymocytes with ELK1 and ELK4 [GeneID=2002;2005] knockout: untreated versus stimulated by anti-CD3.	123	21	0.0193653
M31109	Genes predicted to be targets of miRBase v22 microRNA hsa-miR-5581-3p in miRDB v6.0 with MirTarget v4 prediction scores > 80 (high confidence targets).	101	18	0.019393
M3549	Genes up-regulated in comparison of naive CD4 [GeneID=920] T cells versus activated regulatory T cell (Treg).	138	23	0.0194744
M8970	Genes up-regulated in CD4 [GeneID=920] T cells treated with pioglitazone [PubChem=4829] and over-expressing: FOXP3 [GeneID=50943] and PPARg1 isoform of PPARG [GeneID=5468] versus FOXP3 [GeneID=50943] and PPARg2 form of PPARG [GeneID=5468].	138	23	0.0194744
M32122	Genes predicted to be targets of miRBase v22 microRNA hsa-miR-3622b-5p in miRDB v6.0 with MirTarget v4 prediction scores > 80 (high confidence targets).	33	8	0.0197788
M32431	Genes predicted to be targets of miRBase v22 microRNA hsa-miR-193a-5p in miRDB v6.0 with MirTarget v4 prediction scores > 80 (high confidence targets).	33	8	0.0197788
M31255	Genes predicted to be targets of miRBase v22 microRNA hsa-miR-4716-5p in miRDB v6.0 with MirTarget v4 prediction scores > 80 (high confidence targets).	94	17	0.0198184
M31955	Genes predicted to be targets of miRBase v22 microRNA hsa-miR-642b-5p in miRDB v6.0 with MirTarget v4 prediction scores > 80 (high confidence targets).	59	12	0.0198361
M32011	Genes predicted to be targets of miRBase v22 microRNA hsa-miR-3661 in miRDB v6.0 with MirTarget v4 prediction scores > 80 (high confidence targets).	59	12	0.0198361
M5675	Genes up-regulated in comparison of TconvThy versus TregThy (see Fig. 1 in the paper for details).	161	26	0.0198816
M269	Regulation of Ras family activation	27	7	0.0199879
M32471	Genes predicted to be targets of miRBase v22 microRNA hsa-miR-6784-3p in miRDB v6.0 with MirTarget v4 prediction scores > 80 (high confidence targets).	27	7	0.0199879
M72	Nectin adhesion pathway	27	7	0.0199879
M8155	Genes down-regulated during pubertal mammary gland development between weeks 3 and 4.	27	7	0.0199879
M31135	Genes predicted to be targets of miRBase v22 microRNA hsa-miR-4451 in miRDB v6.0 with MirTarget v4 prediction scores > 80 (high confidence targets).	116	20	0.0200388
M10206	Genes having at least one occurence of the highly conserved motif M129 RRAGTTGT in the region spanning up to 4 kb around their transcription start sites. The motif does not match any known transcription factor binding site (v7.4 TRANSFAC).	192	30	0.0201331
M8747	Neighborhood of PTPRB	192	30	0.0201331
M11028	Genes in the most frequently gained loci in a panel of glioma cell lines.	87	16	0.0201523
M4719	Genes up-regulated in comparison of dendritic cells (DC) stimulated with R848 at 8 h versus DCs stimulated with LPS (TLR4 agonist) and R848 for 8 h.	131	22	0.020266
M2291	Genes up-regulated in ES (embryonic stem cells) with defficient SUZ12 [GeneID=23512].	80	15	0.0203646
M3278	Genes down-regulated in SaOS-2 cells (osteosarcoma) upon knockdown of YY1 [GeneID=7528] by RNAi.	80	15	0.0203646
M8938	Genes down-regulated in T conv cells from aged PPARG [GeneID=5468] knockout mice: visceral adipose tissue versus lymph node.	80	15	0.0203646
M30546	Genes predicted to be targets of miRBase v22 microRNA hsa-miR-137-3p in miRDB v6.0 with MirTarget v4 prediction scores > 80 (high confidence targets).	426	59	0.0203705
M3324	Genes up-regulated in comparison of directly activated CD4 [GeneID=920] T cells versus bystander activated CD4 [GeneID=920] T cells.	169	27	0.0203744
M1401	Genes whose expression in bone marrow samples correlated inversely with increased levels of serum IL5 [GeneID=3567].	46	10	0.0206943
M7602	Genes down-regulated in CD-1 compared to CD-2 cluster of multiple myeloma samples.	46	10	0.0206943
M6799	Genes up-regulated in T conv versus T reg.	154	25	0.0208149
M8238	Genes down-regulated in polarizing CD4 [GeneID=920] Th17 cells: wildtype untreated versus RORC [GeneID=6097] knockout treated by digoxin [PubChem=2724385].	154	25	0.0208149
M30743	Genes predicted to be targets of miRBase v22 microRNA hsa-miR-892c-5p in miRDB v6.0 with MirTarget v4 prediction scores > 80 (high confidence targets).	224	34	0.0210189
M31000	Genes predicted to be targets of miRBase v22 microRNA hsa-miR-361-5p in miRDB v6.0 with MirTarget v4 prediction scores > 80 (high confidence targets).	124	21	0.0210562
M30629	Genes predicted to be targets of miRBase v22 microRNA hsa-miR-211-5p in miRDB v6.0 with MirTarget v4 prediction scores > 80 (high confidence targets).	296	43	0.0212032
M4444	Genes up-regulated in comparison of memory IgG IgA B cells versus blood plasma cells.	162	26	0.0213681
M30821	Genes predicted to be targets of miRBase v22 microRNA hsa-miR-4427 in miRDB v6.0 with MirTarget v4 prediction scores > 80 (high confidence targets).	193	30	0.0214962
M10833	The process in which the migration of an axon growth cone of a retinal ganglion cell (RGC) is directed to its target in the brain in response to a combination of attractive and repulsive cues. [GOC:ejs]	16	5	0.0217071
M16617	Genes down-regulated in HeLa cells (cervical carcinoma) by trabectedin [PubChem=3199].	16	5	0.0217071
M32578	Genes predicted to be targets of miRBase v22 microRNA hsa-miR-454-5p in miRDB v6.0 with MirTarget v4 prediction scores > 80 (high confidence targets).	16	5	0.0217071
M3219	Genes down-regulated in comparison of CD4 [GeneID=920] T cells activated with lamina propria dendritic cells versus regulatory T cell (Treg).	147	24	0.0217749
M5699	Genes down-regulated in comparsion of sfActCD4 versus sfActCD4TGF (see Fig. 1 in the paper for details).	147	24	0.0217749
M5764	Ensembl 99 Genes in Cytogenetic Band chr15q25	53	11	0.0218165
M31292	Genes predicted to be targets of miRBase v22 microRNA hsa-miR-623 in miRDB v6.0 with MirTarget v4 prediction scores > 80 (high confidence targets).	95	17	0.0218265
M1810	Cluster G6: genes increasingly down-regulated in NHEK cells (normal keratinocyte) after UV-B irradiation.	117	20	0.0218364
M18981	Interacting selectively and non-covalently with a lipid. [GOC:ai]	570	76	0.0219491
M1347	Genes down-regulated in the urogenital sinus (UGS) of day E16 females exposed to the androgen dihydrotestosterone [PubChem=10635] for 6 h.	370	52	0.0219664
M30753	Genes predicted to be targets of miRBase v22 microRNA hsa-miR-4263 in miRDB v6.0 with MirTarget v4 prediction scores > 80 (high confidence targets).	209	32	0.0219905
M30695	Genes predicted to be targets of miRBase v22 microRNA hsa-miR-1-3p in miRDB v6.0 with MirTarget v4 prediction scores > 80 (high confidence targets).	305	44	0.0222263
M26964	Inositol phosphate metabolism	40	9	0.0222359
M30903	Genes predicted to be targets of miRBase v22 microRNA hsa-miR-3160-5p in miRDB v6.0 with MirTarget v4 prediction scores > 80 (high confidence targets).	178	28	0.0222692
M30628	Genes predicted to be targets of miRBase v22 microRNA hsa-miR-204-5p in miRDB v6.0 with MirTarget v4 prediction scores > 80 (high confidence targets).	297	43	0.022329
M3436	Genes up-regulated in comparison of intrathymic T progenitor cells (ITTP) versus CD4 [GeneID=920] CD8 thymocytes.	155	25	0.0223971
M4434	Genes up-regulated in comparison of naive B cells versus memory IgM B cells.	155	25	0.0223971
M9175	Genes up-regulated in CD4 [GeneID=920] T conv over-expressing: GATA1 and SATB1 [GeneID=6304;2623] versus control.	155	25	0.0223971
M30751	Genes predicted to be targets of miRBase v22 microRNA hsa-miR-153-3p in miRDB v6.0 with MirTarget v4 prediction scores > 80 (high confidence targets).	265	39	0.0225632
M18544	Enables the transfer of calcium (Ca) ions from one side of a membrane to the other. [GOC:dgf]	110	19	0.0225951
M27078	Rho GTPase cycle	110	19	0.0225951
M1719	Genes enriched in choroid plexus cells in the brain identified through correlation-based searches seeded with the choroid plexus cell-type specific gene expression patterns.	81	15	0.0226177
M31862	Genes predicted to be targets of miRBase v22 microRNA hsa-miR-3922-3p in miRDB v6.0 with MirTarget v4 prediction scores > 80 (high confidence targets).	81	15	0.0226177
M10615	Genes in the cancer module 255.	338	48	0.0227515
M17334	The portion of the plasma membrane surrounding the leading edge of a motile cell. [GOC:mah]	140	23	0.0227586
M16785	Ensembl 99 Genes in Cytogenetic Band chr13q14	67	13	0.0227721
M31792	Genes predicted to be targets of miRBase v22 microRNA hsa-miR-5583-3p in miRDB v6.0 with MirTarget v4 prediction scores > 80 (high confidence targets).	67	13	0.0227721
M27459	Physiological factors	11	4	0.022806
M27966	Genes from the tan module which are dn-regulated in HAEC cells (primary aortic endothelium) after exposure to the oxidized 1-palmitoyl-2-arachidonyl-sn-3-glycerophosphorylcholine (oxPAPC).	11	4	0.022806
M378	Genes over-expressed in hepatocellular carcinoma (HCC) with vascular invasion.	11	4	0.022806
M8432	Genes within amplicon 12q24 identified in a copy number alterations study of 191 breast tumor samples.	11	4	0.022806
M10006	Genes up-regulated during primary acute viral infection in dendritic cells with IFNAR1 [GeneID=3454] knockout: CD8A [GeneID=925] versus ITGAM+ [GeneID=3684].	125	21	0.0228591
M31103	Genes predicted to be targets of miRBase v22 microRNA hsa-miR-5571-5p in miRDB v6.0 with MirTarget v4 prediction scores > 80 (high confidence targets).	125	21	0.0228591
M30685	Genes predicted to be targets of miRBase v22 microRNA hsa-miR-29a-3p in miRDB v6.0 with MirTarget v4 prediction scores > 80 (high confidence targets).	330	47	0.0229256
M4140	Genes down-regulated in comparison of dendritic cells (DC) stimulated with Gardiquimod (TLR7 agonist) at 0.5 h versus those stimulated with Gardiquimod (TLR7 agonist) at 4 h.	163	26	0.0229401
M7518	Genes down-regulated in untreated double positive thymocytes: wildtype versus ELK1 and ELK4 [GeneID=2002;2005] knockout.	163	26	0.0229401
M829	Genes having at least one occurence of the highly conserved motif M61 YTAATTAA sites. The motif matches transcription factor binding site V$LHX3_01 (v7.4 TRANSFAC).	163	26	0.0229401
M9298	Genes down-regulated in Lung dendritic cell from untreated IL-1R mice versus Lung dendritic cell from Ad5 T424A hexon inf IL-1R mice.	163	26	0.0229401
M18287	Neighborhood of PAX7	210	32	0.0233901
M9026	Genes having at least one occurence of the transcription factor binding site V$AP4_Q5 (v7.4 TRANSFAC) in the regions spanning up to 4 kb around their transcription starting sites.	210	32	0.0233901
M5030	Genes down-regulated in comparison of SP1 thymocytes versus SP4 thymocytes.	171	27	0.0234101
M9169	Genes up-regulated in CD4 [GeneID=920] T conv over-expressing: IKZF4 and LEF1 [GeneID=64375;52276] versus GATA1 and SATB1 [GeneID=6304] versus GATA1 and SATB1 [GeneID=6304;2623].	171	27	0.0234101
M7921	Genes down-regulated in bone marrow-derived macrophages treated with IL4 [GeneID=3565] and rosiglitazone [PubChem=77999]: wildtype versus PPARG [GeneID=5468] knockout.	148	24	0.0234597
M8424	Genes down-regulated in B lymphocytes: systemic lupus erythematosous (SLE) versus healthy.	148	24	0.0234597
M8761	Genes up-regulated in CD16- monocytes versus dendritic cells.	148	24	0.0234597
M958	Genes having at least one occurence of the transcription factor binding site V$CEBP_C (v7.4 TRANSFAC) in the regions spanning up to 4 kb around their transcription starting sites.	148	24	0.0234597
M9882	Genes down-regulated in activated CD4 [GeneID=920] T cells: NRAS [GeneID=4893] knockout versus wildtype.	148	24	0.0234597
M14608	The attachment of an adhesion molecule in one cell to a nonidentical adhesion molecule in an adjacent cell. [ISBN:0198506732]	34	8	0.023524
M8546	Neighborhood of MAPT	34	8	0.023524
M14762	Any process pertinent to the generation and maintenance of rhythms in the physiology of an organism. [GOC:jid]	226	34	0.0236785
M12992	The chemical reactions and pathways resulting in the formation of carbohydrate derivative. [GOC:TermGenie]	488	66	0.0237595
M30898	Genes predicted to be targets of miRBase v22 microRNA hsa-miR-29b-2-5p in miRDB v6.0 with MirTarget v4 prediction scores > 80 (high confidence targets).	179	28	0.0238131
M113	Role of Calcineurin-dependent NFAT signaling in lymphocytes	47	10	0.0238611
M11233	Neighborhood of PPM1D	22	6	0.0239733
M17963	Catalysis of the reaction: phosphatidylinositol phosphate(n) + H2O = phosphatidylinositol phosphate(n-1) + phosphate. This reaction is the removal of a phosphate group from a phosphatidylinositol phosphate. [GOC:ai]	22	6	0.0239733
M9946	Up-regulated genes of putative pathways stimulated in tumor endothelial cells by papillary serous ovarian epithelial tumor cells.	22	6	0.0239733
M30448	Genes predicted to be targets of miRBase v22 microRNA hsa-miR-5582-3p in miRDB v6.0 with MirTarget v4 prediction scores > 80 (high confidence targets).	505	68	0.0239745
M31372	Genes predicted to be targets of miRBase v22 microRNA hsa-miR-1179 in miRDB v6.0 with MirTarget v4 prediction scores > 80 (high confidence targets).	96	17	0.0239856
M31576	Genes predicted to be targets of miRBase v22 microRNA hsa-miR-885-5p in miRDB v6.0 with MirTarget v4 prediction scores > 80 (high confidence targets).	96	17	0.0239856
M9574	Genes down-regulated in cells from peripheral lymph nodes: T reg versus T conv.	156	25	0.0240713
M13327	Genes down-regulated in uterine fibroids with deletions in the 7q region vs those without the deletion.	28	7	0.0242723
M32354	Genes predicted to be targets of miRBase v22 microRNA hsa-miR-4309 in miRDB v6.0 with MirTarget v4 prediction scores > 80 (high confidence targets).	28	7	0.0242723
M32517	Genes predicted to be targets of miRBase v22 microRNA hsa-miR-4781-3p in miRDB v6.0 with MirTarget v4 prediction scores > 80 (high confidence targets).	28	7	0.0242723
M30979	Genes predicted to be targets of miRBase v22 microRNA hsa-miR-4796-3p in miRDB v6.0 with MirTarget v4 prediction scores > 80 (high confidence targets).	195	30	0.0244395
M3310	Genes up-regulated in comparison of peripheral blood mononuclear cells (PBMC) before vs after YF17D vaccination.	141	23	0.0245534
M31384	Genes predicted to be targets of miRBase v22 microRNA hsa-miR-4693-5p in miRDB v6.0 with MirTarget v4 prediction scores > 80 (high confidence targets).	89	16	0.0245745
M31476	Genes predicted to be targets of miRBase v22 microRNA hsa-miR-526b-5p in miRDB v6.0 with MirTarget v4 prediction scores > 80 (high confidence targets).	89	16	0.0245745
M31638	Genes predicted to be targets of miRBase v22 microRNA hsa-miR-512-3p in miRDB v6.0 with MirTarget v4 prediction scores > 80 (high confidence targets).	89	16	0.0245745
M30689	Genes predicted to be targets of miRBase v22 microRNA hsa-miR-206 in miRDB v6.0 with MirTarget v4 prediction scores > 80 (high confidence targets).	307	44	0.0245774
M14752	The transfer of information occurring at the level of a multicellular organism. [GOC:go_curators]	164	26	0.0246005
M3076	Genes up-regulated in comparison of healthy CD4 [GeneID=920] T cells versus healthy CD19 [GeneID=920] B cells.	164	26	0.0246005
M4347	Genes up-regulated in comparison of TregLP versus TconvLP (see Table 1S in the paper for details).	164	26	0.0246005
M9192	Genes down-regulated in luminal-like breast cancer cell lines compared to the mesenchymal-like ones.	389	54	0.0246148
M31288	Genes predicted to be targets of miRBase v22 microRNA hsa-miR-17-3p in miRDB v6.0 with MirTarget v4 prediction scores > 80 (high confidence targets).	111	19	0.0246382
M4287	Genes up-regulated in comparison of control conventional dendritic cells (cDC) at 2 h versus cDCs infected with Newcastle disease virus (NDV) at 2 h.	111	19	0.0246382
M30829	Genes predicted to be targets of miRBase v22 microRNA hsa-miR-7-5p in miRDB v6.0 with MirTarget v4 prediction scores > 80 (high confidence targets).	203	31	0.0246727
M9980	Genes up-regulated in ITGAM+ [GeneID=3684] dendritic cells with IFNAR1 [GeneID=3454] knockout: control versus primary acute viral infection.	126	21	0.0247782
M31588	Genes predicted to be targets of miRBase v22 microRNA hsa-miR-4797-3p in miRDB v6.0 with MirTarget v4 prediction scores > 80 (high confidence targets).	82	15	0.0250532
M1741	Genes whose promoters are bound by FOXP3 [GeneID=50943] based an a ChIP-chip analysis.	406	56	0.0251001
M30681	Genes predicted to be targets of miRBase v22 microRNA hsa-miR-3942-3p in miRDB v6.0 with MirTarget v4 prediction scores > 80 (high confidence targets).	267	39	0.0251328
M13630	Selected genes down-regulated in WS1 (fibroblast) in response to irradiation with high dose UV-C.	235	35	0.0251705
M1973	Genes up-regulated in primary endothelial cells (HUVEC) after knockdown of WTAP [GeneID=9589] by RNAi.	235	35	0.0251705
M31117	Genes predicted to be targets of miRBase v22 microRNA hsa-miR-371a-5p in miRDB v6.0 with MirTarget v4 prediction scores > 80 (high confidence targets).	149	24	0.0252436
M7550	Genes up-regulated in double positive thymocytes with ELK4 [GeneID=2005] knockout: untreated versus stimulated by anti-CD3.	149	24	0.0252436
M31823	Genes predicted to be targets of miRBase v22 microRNA hsa-miR-6832-5p in miRDB v6.0 with MirTarget v4 prediction scores > 80 (high confidence targets).	61	12	0.0253598
M32030	Genes predicted to be targets of miRBase v22 microRNA hsa-miR-3913-3p in miRDB v6.0 with MirTarget v4 prediction scores > 80 (high confidence targets).	61	12	0.0253598
M631	Collagen formation	61	12	0.0253598
M9814	Genes down-regulated in poorly differentiated thyroid carcinoma (PDTC) compared to anaplastic thyroid carcinoma (ATC).	61	12	0.0253598
M31502	Genes predicted to be targets of miRBase v22 microRNA hsa-miR-5087 in miRDB v6.0 with MirTarget v4 prediction scores > 80 (high confidence targets).	75	14	0.0253814
M31547	Genes predicted to be targets of miRBase v22 microRNA hsa-miR-6509-5p in miRDB v6.0 with MirTarget v4 prediction scores > 80 (high confidence targets).	75	14	0.0253814
M31852	Genes predicted to be targets of miRBase v22 microRNA hsa-miR-455-5p in miRDB v6.0 with MirTarget v4 prediction scores > 80 (high confidence targets).	75	14	0.0253814
M11238	Genes whose expression profile is specific to Cluster III of urothelial cell carcinoma (UCC) tumors.	180	28	0.025439
M31579	Genes predicted to be targets of miRBase v22 microRNA hsa-miR-4735-3p in miRDB v6.0 with MirTarget v4 prediction scores > 80 (high confidence targets).	104	18	0.0254932
M31013	Genes predicted to be targets of miRBase v22 microRNA hsa-miR-520e-5p in miRDB v6.0 with MirTarget v4 prediction scores > 80 (high confidence targets).	134	22	0.0256746
M30517	Genes predicted to be targets of miRBase v22 microRNA hsa-miR-561-3p in miRDB v6.0 with MirTarget v4 prediction scores > 80 (high confidence targets).	390	54	0.025717
M30800	Genes predicted to be targets of miRBase v22 microRNA hsa-miR-372-5p in miRDB v6.0 with MirTarget v4 prediction scores > 80 (high confidence targets).	188	29	0.0257606
M2873	Genes up-regulated in HEL cells (erythroleukemia) after knockdown of JAK2 [GeneID=3717] gene by RNAi.	119	20	0.0258006
M359	Genes down-regulated in macrophages from patients with synovial fluid rheumatoid arthritis versus monocyte-derived macrophages from healthy persons.	119	20	0.0258006
M3754	Genes up-regulated in comparison of control dendritic cells (DC) at 0 h versus those stimulated with CpG DNA (TLR9 agonist) at 0.5 h.	157	25	0.0258406
M6012	Genes up-regulated in dendritic cells: CIITA [GeneID=4261] knockout versus I ab-/- mice.	157	25	0.0258406
M7515	Genes up-regulated in CD4 [GeneID=920] T cells: non-Tfh versus Tfh (T follicular helper).	157	25	0.0258406
M10137	Neighborhood of RTN1	41	9	0.0258863
M14973	Genes up-regulated in U2OS cells (osteosarcoma) upon knockdown of HDAC1 [GeneID=3065] by RNAi.	349	49	0.0259671
M30996	Genes predicted to be targets of miRBase v22 microRNA hsa-miR-3065-3p in miRDB v6.0 with MirTarget v4 prediction scores > 80 (high confidence targets).	196	30	0.0260243
M31557	Genes predicted to be targets of miRBase v22 microRNA hsa-miR-5580-5p in miRDB v6.0 with MirTarget v4 prediction scores > 80 (high confidence targets).	97	17	0.0263022
M5729	Genes down-regulated in comparison of lymph node regulatory T cells versus lymph node conventional T cells.	165	26	0.0263525
M6367	Genes up-regulated in dendiritic cells from speen: interferon producing killer cells versus plasmacytoid.	165	26	0.0263525
M7150	Genes down-regulated in CD8A- [GeneID=925] splenic dendritic cells: wildtype versus IFNB1 [GeneID=3456] knockout mice.	165	26	0.0263525
M7168	Genes up-regulated in transitional B lymphocytes: CR2 [GeneID=1380] low versus CR2 [GeneID=1380] high.	165	26	0.0263525
M1830	Genes having at least one occurence of the highly conserved motif M145 YKACATTT in the region spanning up to 4 kb around their transcription start sites. The motif does not match any known transcription factor binding site (v7.4 TRANSFAC).	212	32	0.0263981
M6125	Genes up-regulated in CD4 [GeneID=920] T cells activated by anti-CD3 and anti-CD28: TGFB1 [GeneID=7040] and IL-12 (2h) versus untreated (2h).	142	23	0.0264552
M17519	Any protein complex that is part of a membrane. [GOC:dos]	893	113	0.0266271
M30662	Genes predicted to be targets of miRBase v22 microRNA hsa-miR-3059-5p in miRDB v6.0 with MirTarget v4 prediction scores > 80 (high confidence targets).	244	36	0.0266466
M9032	Down-regulated in MCF7 cells (breast cancer) by HOXA1 [GeneID=3198].	127	21	0.0268181
M24840	Any vesicle-mediated transport that occurs in a synapse [GOC:dos]	181	28	0.0271497
M10243	Genes up-regulated in peripheral blood lymphocytes (PBL) from patients with acute transplant rejection compared to those from patients with well functioning kidneys more than 1-year post transplant.	48	10	0.0273628
M32102	Genes predicted to be targets of miRBase v22 microRNA hsa-miR-4509 in miRDB v6.0 with MirTarget v4 prediction scores > 80 (high confidence targets).	48	10	0.0273628
M32117	Genes predicted to be targets of miRBase v22 microRNA hsa-miR-4641 in miRDB v6.0 with MirTarget v4 prediction scores > 80 (high confidence targets).	48	10	0.0273628
M30419	Genes predicted to be targets of miRBase v22 microRNA hsa-miR-6867-5p in miRDB v6.0 with MirTarget v4 prediction scores > 80 (high confidence targets).	687	89	0.0274158
M31520	Genes predicted to be targets of miRBase v22 microRNA hsa-miR-4526 in miRDB v6.0 with MirTarget v4 prediction scores > 80 (high confidence targets).	83	15	0.0276791
M15349	Genes having at least one occurence of the transcription factor binding site V$DBP_Q6 (v7.4 TRANSFAC) in the regions spanning up to 4 kb around their transcription starting sites.	197	30	0.0276878
M7616	Genes up-regulated in CD8 T cells: na√Øve versus 3' memory.	135	22	0.0277031
M7733	Genes down-regulated in bone marrow-derived dendritic cellstreated by poly(IC): 0h versus 6h.	135	22	0.0277031
M8907	Genes down-regulated in pro-B cells versus CD4 [GeneID=920] T cells.	135	22	0.0277031
M3760	Genes down-regulated in comparison of control dendritic cells (DC) at 2 h versus those stimulated with CpG DNA (TLR9 agonist) at 2 h.	158	25	0.0277083
M5084	Genes down-regulated in comparison of memory CD8 T cells versus those treated with IL7 [GeneID=3574].	158	25	0.0277083
M7764	Genes up-regulated in macrophages 12h after M. bovis BCG infection: wildtype versus MYD88 [GeneID=4615] knockout.	158	25	0.0277083
M11695	Genes up-regulated by estradiol (E2) [PubChem=5757] in U2OS cells (osteosarcoma) expressing ESR1 or ESR2 [GeneID=2099;2100].	35	8	0.02774
M15902	Glycerolipid metabolism	35	8	0.02774
M32068	Genes predicted to be targets of miRBase v22 microRNA hsa-miR-591 in miRDB v6.0 with MirTarget v4 prediction scores > 80 (high confidence targets).	35	8	0.02774
M31309	Genes predicted to be targets of miRBase v22 microRNA hsa-miR-7111-3p in miRDB v6.0 with MirTarget v4 prediction scores > 80 (high confidence targets).	105	18	0.0278185
M30594	Genes predicted to be targets of miRBase v22 microRNA hsa-miR-200a-3p in miRDB v6.0 with MirTarget v4 prediction scores > 80 (high confidence targets).	326	46	0.0279862
M230	Neighborhood of FSHR	213	32	0.0280108
M11509	Genes changed in the B cell chronic lymphocytic leukemia (B-CLL) with deletions in the 11q23 region.	17	5	0.0281232
M17016	The portion of the plasma membrane surrounding a filopodium. [GOC:mah]	17	5	0.0281232
M3494	Thrombin signaling and protease-activated receptors	17	5	0.0281232
M2673	Genes down-regulated in HUVEC cells (endothelium) by treatment with PIGF [GeneID=5281].	143	23	0.0284675
M31787	Genes predicted to be targets of miRBase v22 microRNA hsa-miR-1286 in miRDB v6.0 with MirTarget v4 prediction scores > 80 (high confidence targets).	69	13	0.0284751
M31833	Genes predicted to be targets of miRBase v22 microRNA hsa-miR-647 in miRDB v6.0 with MirTarget v4 prediction scores > 80 (high confidence targets).	69	13	0.0284751
M31880	Genes predicted to be targets of miRBase v22 microRNA hsa-miR-5008-5p in miRDB v6.0 with MirTarget v4 prediction scores > 80 (high confidence targets).	69	13	0.0284751
M31965	Genes predicted to be targets of miRBase v22 microRNA hsa-miR-6072 in miRDB v6.0 with MirTarget v4 prediction scores > 80 (high confidence targets).	69	13	0.0284751
M32000	Genes predicted to be targets of miRBase v22 microRNA hsa-miR-8057 in miRDB v6.0 with MirTarget v4 prediction scores > 80 (high confidence targets).	69	13	0.0284751
M10091	Genes down-regulated in mucinous ovarian carcinoma tumors of low malignant potential (LMP) compared to normal ovarian surface epithelium tissue.	151	24	0.0291223
M2684	Genes down-regulated in myometrial cells over-expressing ATF2 [GeneID=1386] gene.	151	24	0.0291223
M6459	Genes up-regulated in T cells: CD4 [GeneID=920] versus CD8A CD8B [GeneID=925;926].	151	24	0.0291223
M7674	Genes up-regulated in the in vitro follicular dendritic cells from peripheral lymph nodes (96h): Pam2CSK4 versus tretinoin [PubChem=444795].	151	24	0.0291223
M8186	Genes up-regulated in B lymphocytes after immunization with: monophosphoryl lipid A versus imiquimod [PubChem=13982876].	151	24	0.0291223
M32582	Genes predicted to be targets of miRBase v22 microRNA hsa-miR-4486 in miRDB v6.0 with MirTarget v4 prediction scores > 80 (high confidence targets).	29	7	0.0291467
M30610	Genes predicted to be targets of miRBase v22 microRNA hsa-miR-4799-5p in miRDB v6.0 with MirTarget v4 prediction scores > 80 (high confidence targets).	327	46	0.0293298
M1949	Genes with high-CpG-density promoters (HCP) bearing histone H3 dimethylation mark at K4 (H3K4me2) and trimethylation mark at K27 (H3K27me3) in neural precursor cells (NPC).	270	39	0.0294126
M30763	Genes predicted to be targets of miRBase v22 microRNA hsa-miR-613 in miRDB v6.0 with MirTarget v4 prediction scores > 80 (high confidence targets).	262	38	0.0295423
M26674	Interacting selectively and non-covalently with a macromolecular complex. [GOC:jl]	888	112	0.0295626
M19516	Ensembl 99 Genes in Cytogenetic Band chr21q21	23	6	0.0295978
M29808	EGR2 and SOX10-mediated initiation of Schwann cell myelination	23	6	0.0295978
M10428	Genes having at least one occurence of the transcription factor binding site V$HNF3ALPHA_Q6 (v7.4 TRANSFAC) in the regions spanning up to 4 kb around their transcription starting sites.	159	25	0.0296777
M5285	Genes up-regulated in comparison of macrophages treated with IL25 [GeneID=64806] versus neutrophils treated with IL25 [GeneID=64806].	159	25	0.0296777
M5838	Genes up-regulated in comparison of exhausted CD8 T cells versus memory CD8 T cells.	159	25	0.0296777
M16604	Neighborhood of PRKACA	91	16	0.0296879
M24872	The part of synaptic transmission occurring in the post-synapse: a signal transduction pathway consisting of neurotransmitter receptor activation and its effects on postsynaptic membrane potential and the ionic composition of the postsynaptic cytosol. [GOC:dos]	91	16	0.0296879
M31443	Genes predicted to be targets of miRBase v22 microRNA hsa-miR-196a-3p in miRDB v6.0 with MirTarget v4 prediction scores > 80 (high confidence targets).	91	16	0.0296879
M31549	Genes predicted to be targets of miRBase v22 microRNA hsa-miR-4736 in miRDB v6.0 with MirTarget v4 prediction scores > 80 (high confidence targets).	91	16	0.0296879
M15514	Transmission across Chemical Synapses	214	32	0.0296987
M32135	Genes predicted to be targets of miRBase v22 microRNA hsa-miR-219b-3p in miRDB v6.0 with MirTarget v4 prediction scores > 80 (high confidence targets).	42	9	0.0299406
M3090	Blood cells and cancer expression clusters.	303	43	0.0301179
M30879	Genes predicted to be targets of miRBase v22 microRNA hsa-miR-6780a-5p in miRDB v6.0 with MirTarget v4 prediction scores > 80 (high confidence targets).	167	26	0.0301429
M30912	Genes predicted to be targets of miRBase v22 microRNA hsa-miR-1303 in miRDB v6.0 with MirTarget v4 prediction scores > 80 (high confidence targets).	167	26	0.0301429
M7155	Genes down-regulated in CD4 [GeneID=920] T cells versus follicular helper CD4 [GeneID=920] T cells.	167	26	0.0301429
M7985	Genes down-regulated in wildtype bone marrow-derived macrophages treated with rosiglitazone [PubChem=77999]: control versus IL4 [GeneID=3565].	167	26	0.0301429
M22010	Neutrophil and Its Surface Molecules	7	3	0.0302728
M24028	The directed movement of the Golgi to a specific location. [GOC:ai]	7	3	0.0302728
M24094	The regulation of body fluids process in which parasympathetic nerves stimulate the bladder wall muscle to contract and expel urine from the body. [GOC:dph]	7	3	0.0302728
M26610	Enables the transmembrane transfer of an ion by a channel that opens when ATP has been bound by the channel complex or one of its constituent parts. [GOC:bf]	7	3	0.0302728
M26997	Nef and signal transduction	7	3	0.0302728
M27337	Sodium/Proton exchangers	7	3	0.0302728
M27379	CHL1 interactions	7	3	0.0302728
M27838	Chylomicron assembly	7	3	0.0302728
M27849	HDL remodeling	7	3	0.0302728
M4163	Up-regulated genes associated with sensitivity and resistance to gamma-secretase (GSI) in T-cell acute lymphoblastic leukemia (T-ALL) cell lines.	7	3	0.0302728
M5512	Ensembl 99 Genes in Cytogenetic Band chr3p11	7	3	0.0302728
M31088	Genes predicted to be targets of miRBase v22 microRNA hsa-miR-676-5p in miRDB v6.0 with MirTarget v4 prediction scores > 80 (high confidence targets).	121	20	0.0302889
M3543	Neighborhood of NCAM1	106	18	0.0302993
M6680	Genes down-regulated in bone marrow-derived macrophages at 180 min of stimulation byLPS: wildtype versus IL6 [GeneID=3469] knockout.	106	18	0.0302993
M18079	Enables the transfer of metal ions from one side of a membrane to the other. [GOC:ai]	369	51	0.0303855
M27416	O-linked glycosylation	84	15	0.0305031
M31439	Genes predicted to be targets of miRBase v22 microRNA hsa-miR-4699-5p in miRDB v6.0 with MirTarget v4 prediction scores > 80 (high confidence targets).	84	15	0.0305031
M25999	A synapse that uses glutamate as a neurotransmitter. [GOC:dos]	287	41	0.0305741
M3575	Genes down-regulated in comparison of wild type CD8 effector T cells at day 10 versus those from mice defficient for TRAF6 [GeneID=7189] at day 10.	144	23	0.0305941
M8250	Genes down-regulated in B lymphocytes: control versus stimulated by anti-IgM for 3h.	144	23	0.0305941
M30593	Genes predicted to be targets of miRBase v22 microRNA hsa-miR-141-3p in miRDB v6.0 with MirTarget v4 prediction scores > 80 (high confidence targets).	328	46	0.0307235
M753	Blood cells and cancer expression cancer.	353	49	0.0311167
M688	Genes in the cancer module 27.	263	38	0.031119
M5896	Genes up-regulated in response to TGFB1 [GeneID=7040].	49	10	0.0312156
M3438	Genes down-regulated in comparison of intrathymic T progenitor cells (ITTP) versus CD4 [GeneID=920] CD8 thymocytes.	152	24	0.0312241
M19292	Ensembl 99 Genes in Cytogenetic Band chr1p36	255	37	0.0312549
M30645	Genes predicted to be targets of miRBase v22 microRNA hsa-miR-4652-3p in miRDB v6.0 with MirTarget v4 prediction scores > 80 (high confidence targets).	255	37	0.0312549
M11773	PECAM1 interactions	12	4	0.0313868
M17393	Genes in the cancer module 267.	12	4	0.0313868
M18187	Catalysis of the reaction: ATP + nucleoside diphosphate = ADP + nucleoside triphosphate. [EC:2.7.4.6]	12	4	0.0313868
M2070	Down-regulated genes common to all pretumorigenic cells with acquired drug resistance.	12	4	0.0313868
M23584	Any process that reduces the extent to which blood vessels can be pervaded by fluid. [GOC:jl]	12	4	0.0313868
M2400	Ensembl 99 Genes in Cytogenetic Band chr8q23	12	4	0.0313868
M2738	Steroid hormone and heme metabolism.	12	4	0.0313868
M30802	Genes predicted to be targets of miRBase v22 microRNA hsa-miR-5787 in miRDB v6.0 with MirTarget v4 prediction scores > 80 (high confidence targets).	207	31	0.0313869
M12570	Genes down-regulated in T-PLL cells (T-cell prolymphocytic leukemia) bearing the inv(14)/t(14:14) chromosomal aberration.	239	35	0.0314422
M22125	Ensembl 99 Genes in Cytogenetic Band chrYq11	3	2	0.0315299
M23339	The orderly movement of a cell from one site to another that will contribute to the differentiation of an endothelial cell that will form de novo blood vessels and tubes. [GOC:dgh]	3	2	0.0315299
M24835	The directed movement of neurotransmitter receptor from the postsynaptic endosome in tranpsort vesicles to the lysosome for degradation. [GOC:dos]	3	2	0.0315299
M26525	Interacting selectively and non-covalently with a lipid antigen. [PMID:14500461]	3	2	0.0315299
M27759	Reelin signalling pathway	3	2	0.0315299
M31047	Genes predicted to be targets of miRBase v22 microRNA hsa-miR-297 in miRDB v6.0 with MirTarget v4 prediction scores > 80 (high confidence targets).	114	19	0.0316121
M3535	Genes down-regulated in comparison of regulatory T cell (Treg) versus conventional T cells.	114	19	0.0316121
M30955	Genes predicted to be targets of miRBase v22 microRNA hsa-miR-194-5p in miRDB v6.0 with MirTarget v4 prediction scores > 80 (high confidence targets).	160	25	0.0317518
M5119	Genes up-regulated in comparison of CD4 [GeneID=920] dendritic cells (DC) versus CD8 DCs.	160	25	0.0317518
M5452	Genes down-regulated in comparison of mast cells versus NK cells.	160	25	0.0317518
M7025	Genes down-regulated in IKZF1 [GeneID=10320] knockout: hematopoietic stem cells versus granulo-monocyte progenitors.	160	25	0.0317518
M9076	Genes up-regulated in memory CD8 T cells: ITGAE- [GeneID=3682] from spleen versus ITGAE+ [GeneID=3682] from brain.	160	25	0.0317518
M14346	Neighborhood of ETV3	56	11	0.0318177
M32070	Genes predicted to be targets of miRBase v22 microRNA hsa-miR-4764-3p in miRDB v6.0 with MirTarget v4 prediction scores > 80 (high confidence targets).	56	11	0.0318177
M2327	Genes translationally regulated in MEF cells (embryonic fibroblasts) in response to serum starvation but not by rapamycin (sirolimus) [PubChem=6610346].	63	12	0.0319305
M5063	Genes down-regulated in comparison of CD4- [GeneID=920] CD8- thymocytes versus CD4- [GeneID=920] CD8+ thymocytes.	168	26	0.0321873
M7781	Genes up-regulated macrophages with MYD88 [GeneID=4615] knockout: untreated versus 24h after M. bovis BCG infection.	168	26	0.0321873
M9374	Genes down-regulated in follicular B lymphocytes: wildtype versus BCL6 [GeneID=604] knockout.	168	26	0.0321873
M2174	Cluster 5 of aberrantly hypomethylated genes in blasts from AML (acute myeloid leukemia) patients.	36	8	0.0324511
M27778	MET promotes cell motility	36	8	0.0324511
M2878	Genes up-regulated in four lineages of epithelial cell lines over-expressing an oncogenic form of KRAS [GeneID=3845] gene.	36	8	0.0324511
M32534	Genes predicted to be targets of miRBase v22 microRNA hsa-miR-7973 in miRDB v6.0 with MirTarget v4 prediction scores > 80 (high confidence targets).	36	8	0.0324511
M26338	Enables the transfer of a proton from one side of a membrane to the other. [GOC:ai]	92	16	0.0325213
M30521	Genes predicted to be targets of miRBase v22 microRNA hsa-miR-1305 in miRDB v6.0 with MirTarget v4 prediction scores > 80 (high confidence targets).	404	55	0.0327157
M31076	Genes predicted to be targets of miRBase v22 microRNA hsa-miR-4288 in miRDB v6.0 with MirTarget v4 prediction scores > 80 (high confidence targets).	122	20	0.0327412
M11323	The binding of a cell to the extracellular matrix via adhesion molecules. [GOC:hb]	184	28	0.0328164
M18095	Up-regulated genes from the set G (Fig. 5a): specific to cells expressing both MLL-AF4 [GeneID=4297;4299] and AF4-MLL fusion proteins.	184	28	0.0328164
M5480	Genes down-regulated in comparison of dendritic cells (DC) versus NK cells.	145	23	0.0328387
M6738	Genes up-regulated in T cells: CD4 [GeneID=920] versus CD8.	145	23	0.0328387
M31282	Genes predicted to be targets of miRBase v22 microRNA hsa-miR-6730-5p in miRDB v6.0 with MirTarget v4 prediction scores > 80 (high confidence targets).	107	18	0.0329411
M5734	Neighborhood of MDM2	216	32	0.0333087
M30975	Genes predicted to be targets of miRBase v22 microRNA hsa-miR-217-5p in miRDB v6.0 with MirTarget v4 prediction scores > 80 (high confidence targets).	153	24	0.0334385
M4440	Genes up-regulated in comparison of naive B cells versus blood plasma cells.	153	24	0.0334385
M6385	Genes down-regulated in plasma cells versus germinal center B lymphocytes.	153	24	0.0334385
M6409	Neighborhood of IFNA1	153	24	0.0334385
M6453	Genes down-regulated in B lymphocytes: B2 versus B1.	153	24	0.0334385
M8263	Genes up-regulated in B lymphocytes stimulated by anti-IgM for 3h: wildtype versus NFATC1 [GeneID=4772] knockout.	153	24	0.0334385
M9867	Genes up-regulated in at day 0 B cell wildtype versus CD40L and IL-2 IL-4 IL-5 stimulated at day 3 B cell wildtype.	153	24	0.0334385
M30476	Genes predicted to be targets of miRBase v22 microRNA hsa-miR-548aw in miRDB v6.0 with MirTarget v4 prediction scores > 80 (high confidence targets).	497	66	0.0334693
M31513	Genes predicted to be targets of miRBase v22 microRNA hsa-miR-3660 in miRDB v6.0 with MirTarget v4 prediction scores > 80 (high confidence targets).	85	15	0.0335331
M31092	Genes predicted to be targets of miRBase v22 microRNA hsa-miR-6779-5p in miRDB v6.0 with MirTarget v4 prediction scores > 80 (high confidence targets).	130	21	0.0337053
M5752	Genes down-regulated in comparison of regulatory T cells versus conventional T cells.	161	25	0.0339338
M31002	Genes predicted to be targets of miRBase v22 microRNA hsa-miR-8065 in miRDB v6.0 with MirTarget v4 prediction scores > 80 (high confidence targets).	115	19	0.0342353
M16476	Cell adhesion molecules (CAMs)	100	17	0.0342601
M2794	Genes down-regulated in retina cells from CRX and NRL [GeneID=1406] [GeneID=4901] double knockout mice.	100	17	0.0342601
M31308	Genes predicted to be targets of miRBase v22 microRNA hsa-miR-3678-3p in miRDB v6.0 with MirTarget v4 prediction scores > 80 (high confidence targets).	100	17	0.0342601
M30839	Genes predicted to be targets of miRBase v22 microRNA hsa-miR-4723-5p in miRDB v6.0 with MirTarget v4 prediction scores > 80 (high confidence targets).	169	26	0.0343351
M6247	Genes down-regulated in immature CD4 [GeneID=920] single positive cells versus double positive thymocytes.	169	26	0.0343351
M2369	Genes down-regulated during differentiation of Oli-Neu cells (oligodendroglial precursor) in response to PD174265 [PubChem=4709].	876	110	0.0343633
M32171	Genes predicted to be targets of miRBase v22 microRNA hsa-miR-299-3p in miRDB v6.0 with MirTarget v4 prediction scores > 80 (high confidence targets).	43	9	0.0344178
M32226	Genes predicted to be targets of miRBase v22 microRNA hsa-miR-4749-3p in miRDB v6.0 with MirTarget v4 prediction scores > 80 (high confidence targets).	43	9	0.0344178
M7972	Genes down-regulated in bone marrow-derived macrophages with PPARG [GeneID=5468] knockout treated with IL4 [GeneID=3565]: control versus rosiglitazone [PubChem=77999].	138	22	0.0345214
M8275	Genes down-regulated in B lymphocytes with NFATC1 [GeneID=4772] knockout: control versus stimulated by anti-IgM for 3h.	138	22	0.0345214
M9971	Genes up-regulated in ITGAM+ [GeneID=3684] dendritic cells: wildtype versus IFNAR1 [GeneID=3454].	138	22	0.0345214
M11643	The modification of peptidyl-cysteine. [GOC:go_curators]	30	7	0.0346407
M1315	Genes related to PIP3 signaling in B lymphocytes	30	7	0.0346407
M15601	Neighborhood of RAB3A	30	7	0.0346407
M17195	Any protein complex that is capable of carrying out some part of the process of cell adhesion to the cell matrix or to another cell. [GOC:dos]	30	7	0.0346407
M233	EPO signaling pathway	30	7	0.0346407
M241	Regulation of RAC1 activity	30	7	0.0346407
M32313	Genes predicted to be targets of miRBase v22 microRNA hsa-miR-3198 in miRDB v6.0 with MirTarget v4 prediction scores > 80 (high confidence targets).	30	7	0.0346407
M32448	Genes predicted to be targets of miRBase v22 microRNA hsa-miR-323b-5p in miRDB v6.0 with MirTarget v4 prediction scores > 80 (high confidence targets).	30	7	0.0346407
M32458	Genes predicted to be targets of miRBase v22 microRNA hsa-miR-410-5p in miRDB v6.0 with MirTarget v4 prediction scores > 80 (high confidence targets).	30	7	0.0346407
M32459	Genes predicted to be targets of miRBase v22 microRNA hsa-miR-494-5p in miRDB v6.0 with MirTarget v4 prediction scores > 80 (high confidence targets).	30	7	0.0346407
M32505	Genes predicted to be targets of miRBase v22 microRNA hsa-miR-6755-5p in miRDB v6.0 with MirTarget v4 prediction scores > 80 (high confidence targets).	30	7	0.0346407
M30709	Genes predicted to be targets of miRBase v22 microRNA hsa-miR-545-5p in miRDB v6.0 with MirTarget v4 prediction scores > 80 (high confidence targets).	249	36	0.0348497
M7214	Neighborhood of SUPT3H	249	36	0.0348497
M3228	Small cell lung cancer	71	13	0.0351544
M30809	Genes predicted to be targets of miRBase v22 microRNA hsa-miR-765 in miRDB v6.0 with MirTarget v4 prediction scores > 80 (high confidence targets).	209	31	0.0352297
M7537	Genes up-regulated in double positive thymocytes with ELK1 [GeneID=2002] knockout: untreated versus stimulated by anti-CD3.	123	20	0.0353385
M3066	Ensembl 99 Genes in Cytogenetic Band chr3q27	50	10	0.0354349
M30486	Genes predicted to be targets of miRBase v22 microRNA hsa-miR-664b-3p in miRDB v6.0 with MirTarget v4 prediction scores > 80 (high confidence targets).	406	55	0.0354856
M15502	Genes in the cancer module 397.	93	16	0.035548
M6677	Genes down-regulated in bone marrow-derived macrophages at 180 min of stimulation with IL10 [GeneID=3486] and LPS: wildtype versus IL10 [GeneID=3486] knockout.	93	16	0.035548
M30493	Genes predicted to be targets of miRBase v22 microRNA hsa-miR-4666a-3p in miRDB v6.0 with MirTarget v4 prediction scores > 80 (high confidence targets).	448	60	0.0355482
M12290	Any process that modulates the activity of the enzyme lipoprotein lipase. [GOC:ai]	18	5	0.0356229
M1307	Genes down-regulated in SEND cells (skin endothelium) at normal oxygen (normoxia) conditions after knockdown of HIF1A [GeneID=3091] by RNAi.	18	5	0.0356229
M16553	The covalent attachment of sialic acid to a substrate molecule. [GOC:cjm]	18	5	0.0356229
M17086	Genes up-regulated in microdissected endothelial samples from ovarian cancer tumors with tumor-infiltrating lymphocytes (TIL) vs those without TILs.	18	5	0.0356229
M17167	Any small opening in a membrane that allows the passage of gases and/or liquids. [ISBN:0198506732]	18	5	0.0356229
M26591	Catalysis of the reaction: phosphatidylinositol bisphosphate + H2O = phosphatidylinositol phosphate + phosphate. [GOC:mah]	18	5	0.0356229
M32607	Genes predicted to be targets of miRBase v22 microRNA hsa-miR-4453 in miRDB v6.0 with MirTarget v4 prediction scores > 80 (high confidence targets).	18	5	0.0356229
M8601	Rac 1 cell motility signaling pathway	18	5	0.0356229
M244	Genes down-regulated in brain relapse of breast cancer.	64	12	0.0356371
M5342	Genes down-regulated in comparison of control polymorphonuclear leukocytes (PMN) at 0 h versus PMN treated with F. tularensis vaccine at 3 h.	154	24	0.0357691
M7893	Genes up-regulated in monocytes versus macrophages.	154	24	0.0357691
M8578	Genes up-regulated in Th17 cells 15 days post polarization: control versus stimulated with anti-CD3 and anti-CD28.	154	24	0.0357691
M9272	Genes down-regulated in spleen B lymphocytes versus bone marrow plasma cells.	154	24	0.0357691
M9853	Genes up-regulated in CD40L and IL-2 IL-4 IL-5 stimulated at day 3 B cell IRF4high versus CD40L and IL-2 IL-4 IL-5 stimulated at day 3 B cell wildtype.	154	24	0.0357691
M2597	Genes significantly (FDR < 10%) up-regulated in IMR-90 cells (fibroblast) in response to bystander irradiation.	57	11	0.0357767
M31898	Genes predicted to be targets of miRBase v22 microRNA hsa-miR-6755-3p in miRDB v6.0 with MirTarget v4 prediction scores > 80 (high confidence targets).	57	11	0.0357767
M5536	Genes up-regulated and displaying increased copy number in glioblastoma samples.	57	11	0.0357767
M27110	Role of phospholipids in phagocytosis	24	6	0.0360219
M17531	A thin sheetlike process extended by the leading edge of a migrating cell or extending cell process; contains a dense meshwork of actin filaments. [ISBN:0815316194]	162	25	0.0362268
M26915	Neurotransmitter receptors and postsynaptic signal transmission	162	25	0.0362268
M30866	Genes predicted to be targets of miRBase v22 microRNA hsa-miR-5698 in miRDB v6.0 with MirTarget v4 prediction scores > 80 (high confidence targets).	162	25	0.0362268
M4777	Genes down-regulated in comparison of lineage negative versus CD8 T cells.	162	25	0.0362268
M9164	Genes up-regulated in CD4 T conv over-expressing GATA1 [GeneID=2623] versus GATA1 and FOX3P [GeneID=2623;50943].	162	25	0.0362268
M9236	Genes down-regulated in CD8 T cells with STAT4 [GeneID=6775]: untreated versus interferon alpha.	162	25	0.0362268
M30728	Genes predicted to be targets of miRBase v22 microRNA hsa-miR-577 in miRDB v6.0 with MirTarget v4 prediction scores > 80 (high confidence targets).	266	38	0.0362415
M2582	Genes up-regulated in the HSC non-supportive stromal cell lines.	131	21	0.036271
M30984	Genes predicted to be targets of miRBase v22 microRNA hsa-miR-4782-5p in miRDB v6.0 with MirTarget v4 prediction scores > 80 (high confidence targets).	131	21	0.036271
M3552	Genes down-regulated in comparison of PTPRC- [GeneID=5788] CD4 [GeneID=920] T cells versus PTPRC+ [GeneID=5788] resting regulatory T cell (Treg).	131	21	0.036271
M3566	Genes up-regulated in comparison of non-suppressive T cells versus activated regulatory T cell (Treg).	131	21	0.036271
M30519	Genes predicted to be targets of miRBase v22 microRNA hsa-miR-429 in miRDB v6.0 with MirTarget v4 prediction scores > 80 (high confidence targets).	415	56	0.0363841
M7156	Genes up-regulated in CD4 [GeneID=920] T cells: control versus treated with HDAC inhibitors for 2h.	170	26	0.0365891
M31160	Genes predicted to be targets of miRBase v22 microRNA hsa-miR-6807-3p in miRDB v6.0 with MirTarget v4 prediction scores > 80 (high confidence targets).	116	19	0.037016
M5339	Genes up-regulated in comparison of control polymorphonuclear leukocytes (PMN) at 48 h versus PMN treated with F. tularensis vaccine at 48 h.	139	22	0.0370513
M8422	Genes down-regulated in lin- cells: TCF7 [GeneID=6932] knockout versus wildtype.	139	22	0.0370513
M9543	Genes down-regulated in macrophages: resting versus stimulated by IL4 [GeneID=3565].	139	22	0.0370513
M30765	Genes predicted to be targets of miRBase v22 microRNA hsa-miR-16-2-3p in miRDB v6.0 with MirTarget v4 prediction scores > 80 (high confidence targets).	186	28	0.0370657
M6315	Cluster 2: genes down-regulated in lung tissue samples from mice with oncogenic form of KRAS [GeneID=3845] and inactivated PTEN [GeneID=5728].	291	41	0.0371153
M8621	Neighborhood of NOS2A	226	33	0.0371642
M11616	Genes whose promoters display higher levels of histone H3 trimethylation mark at K27 (H3K27me3) in hepatocellular carcinoma (HCC) compared to normal liver.	194	29	0.0371968
M15929	Genes having at least one occurence of the transcription factor binding site V$MEF2_Q6_01 (v7.4 TRANSFAC) in the regions spanning up to 4 kb around their transcription starting sites.	194	29	0.0371968
M30691	Genes predicted to be targets of miRBase v22 microRNA hsa-miR-4760-3p in miRDB v6.0 with MirTarget v4 prediction scores > 80 (high confidence targets).	218	32	0.0372444
M30822	Genes predicted to be targets of miRBase v22 microRNA hsa-miR-4325 in miRDB v6.0 with MirTarget v4 prediction scores > 80 (high confidence targets).	218	32	0.0372444
M30845	Genes predicted to be targets of miRBase v22 microRNA hsa-miR-6832-3p in miRDB v6.0 with MirTarget v4 prediction scores > 80 (high confidence targets).	202	30	0.0372661
M2611	Class I of genes transiently induced by EGF [GeneID=1950] in 184A1 cells (mammary epithelium).	399	54	0.0374932
M32338	Genes predicted to be targets of miRBase v22 microRNA hsa-miR-6086 in miRDB v6.0 with MirTarget v4 prediction scores > 80 (high confidence targets).	37	8	0.037679
M32432	Genes predicted to be targets of miRBase v22 microRNA hsa-miR-4536-5p in miRDB v6.0 with MirTarget v4 prediction scores > 80 (high confidence targets).	37	8	0.037679
M32463	Genes predicted to be targets of miRBase v22 microRNA hsa-miR-4633-5p in miRDB v6.0 with MirTarget v4 prediction scores > 80 (high confidence targets).	37	8	0.037679
M107	Cell cycle genes with peak expression in G1/S check point.	147	23	0.0376957
M31062	Genes predicted to be targets of miRBase v22 microRNA hsa-miR-1205 in miRDB v6.0 with MirTarget v4 prediction scores > 80 (high confidence targets).	147	23	0.0376957
M6908	Genes down-regulated in macrophages with IL10 [GeneID=3586] knockout treated by LPS: 10 min versus 30 min.	147	23	0.0376957
M4169	Genes up-regulated in comparison of untreated CD4 [GeneID=920] T cells at 0 h versus the untreated cells at 24 h.	124	20	0.0380851
M12428	Genes down-regulated during pubertal mammary gland development between week 4 and 5.	155	24	0.0382189
M3078	Genes up-regulated in comparison of healthy CD4 [GeneID=920] T cells versus healthy myeloid cells.	155	24	0.0382189
M4607	Genes up-regulated in comparison of CD25+ regulatory T cell (Treg) treated with IL4 [GeneID=3565] at day 10 versus CD25- T cells treated with IL4 [GeneID=3565] at 10 h.	155	24	0.0382189
M4832	Genes down-regulated in comparison of CD4 [GeneID=920] T cells versus neutrophils.	155	24	0.0382189
M6895	Genes up-regulated in macrophages with IL10 [GeneID=3586] knockout in response to 10 min treatment by: LPS versus LPS and IL10 [GeneID=3586].	155	24	0.0382189
M8908	Genes up-regulated in dendritic cells: unstimulated wildtype versus KDM4D [GeneID=55693] knockdown (shRNA) stimulated by LPS.	155	24	0.0382189
M9301	Genes up-regulated in Lung dendritic cell from untreated IL-1R mice versus Lung dendritic cell from Ad5 inf IL-1R mice.	155	24	0.0382189
M14371	Down-regulated genes in peripheral zone of human pancreatic cancer growing in the pancreas of nude mice compared to that of the tumor from the central zone.	450	60	0.0383525
M2110	Genes whose expression significantly and positively correlated with the density of CALB1-positive [GeneID=793] GABAergic interneurons in the BA9 brain region across all subjects with psychiatric disorders.	450	60	0.0383525
M8451	Genes up-regulated in U2OS cells (osteosarcoma) upon knockdown of HDAC3 [GeneID=8841] by RNAi.	383	52	0.0386116
M4353	Genes up-regulated in comparison of lung tissue from wild type mice subjected to ozone for 24 h versus that from TLR4 [GeneID=7099] deficient mice subjected to ozone for 24 h.	163	25	0.0386339
M5695	Genes down-regulated in comparsion of ActCD4 versus ActCD4TGF (see Fig. 1 in the paper for details).	163	25	0.0386339
M7472	Genes down-regulated in CD4 [GeneID=920] T cells: medium versus TGF beta.	163	25	0.0386339
M0	Genes down-regulated in primary fibroblast cell culture at 30 min time point after infection with HCMV (AD169 strain).	109	18	0.0387292
M31299	Genes predicted to be targets of miRBase v22 microRNA hsa-miR-8076 in miRDB v6.0 with MirTarget v4 prediction scores > 80 (high confidence targets).	94	16	0.0387746
M31595	Genes predicted to be targets of miRBase v22 microRNA hsa-miR-202-5p in miRDB v6.0 with MirTarget v4 prediction scores > 80 (high confidence targets).	94	16	0.0387746
M30889	Genes predicted to be targets of miRBase v22 microRNA hsa-miR-580-3p in miRDB v6.0 with MirTarget v4 prediction scores > 80 (high confidence targets).	171	26	0.0389522
M8485	Genes down-regulated in B16 melanoma (day 3): untreated versus mock treatment during adoptive transfer therapy.	171	26	0.0389522
M9937	Genes having at least one occurence of the transcription factor binding site V$RSRFC4_Q2 (v7.4 TRANSFAC) in the regions spanning up to 4 kb around their transcription starting sites.	171	26	0.0389522
M30987	Genes predicted to be targets of miRBase v22 microRNA hsa-miR-5706 in miRDB v6.0 with MirTarget v4 prediction scores > 80 (high confidence targets).	132	21	0.0389785
M32088	Genes predicted to be targets of miRBase v22 microRNA hsa-miR-3126-5p in miRDB v6.0 with MirTarget v4 prediction scores > 80 (high confidence targets).	44	9	0.039335
M32175	Genes predicted to be targets of miRBase v22 microRNA hsa-miR-7107-3p in miRDB v6.0 with MirTarget v4 prediction scores > 80 (high confidence targets).	44	9	0.039335
M4991	'PAX-FKHR signature': genes up-regulated by PAX3- or PAX7-FOXO1 [GeneID=5081;5077;2308] fusion in primary alveolar rhabdomyosarcoma(ARMS) tumors.	44	9	0.039335
M6113	Genes in the cancer module 323.	44	9	0.039335
M99	Thromboxane A2 receptor signaling	44	9	0.039335
M17361	Genes having at least one occurence of the transcription factor binding site V$MEF2_03 (v7.4 TRANSFAC) in the regions spanning up to 4 kb around their transcription starting sites.	187	28	0.0393393
M30764	Genes predicted to be targets of miRBase v22 microRNA hsa-miR-195-3p in miRDB v6.0 with MirTarget v4 prediction scores > 80 (high confidence targets).	187	28	0.0393393
M30832	Genes predicted to be targets of miRBase v22 microRNA hsa-miR-519d-5p in miRDB v6.0 with MirTarget v4 prediction scores > 80 (high confidence targets).	187	28	0.0393393
M1834	Genes up-regulated in freshly isolated CD31- [GeneID=5175] (stromal stem cells from adipose tissue) versus the CD31+ (non-stem) counterparts.	195	29	0.0394254
M16441	Integrin cell surface interactions	65	12	0.0396385
M18532	Genes positively correlated with amplifications of MYCN [GeneID=4613] in the SCLC (small cell lung cancer) cell lines.	65	12	0.0396385
M31755	Genes predicted to be targets of miRBase v22 microRNA hsa-miR-6796-5p in miRDB v6.0 with MirTarget v4 prediction scores > 80 (high confidence targets).	65	12	0.0396385
M31913	Genes predicted to be targets of miRBase v22 microRNA hsa-miR-1295b-5p in miRDB v6.0 with MirTarget v4 prediction scores > 80 (high confidence targets).	65	12	0.0396385
M31926	Genes predicted to be targets of miRBase v22 microRNA hsa-miR-6751-3p in miRDB v6.0 with MirTarget v4 prediction scores > 80 (high confidence targets).	65	12	0.0396385
M32056	Genes predicted to be targets of miRBase v22 microRNA hsa-miR-500a-3p in miRDB v6.0 with MirTarget v4 prediction scores > 80 (high confidence targets).	65	12	0.0396385
M30978	Genes predicted to be targets of miRBase v22 microRNA hsa-miR-499a-5p in miRDB v6.0 with MirTarget v4 prediction scores > 80 (high confidence targets).	140	22	0.0397161
M5318	Genes up-regulated in comparison of memory CD4 [GeneID=920] T cells from young donors treated with TSST at 40 h versus those from old donors treated with TSST at 40 h.	140	22	0.0397161
M6702	Genes up-regulated in endothelial cells: interferon beta versus IFNG [GeneID=3458].	140	22	0.0397161
M6704	Genes up-regulated fibroblasts: untreated versus interferon alpha.	140	22	0.0397161
M7637	Genes down-regulated in memory CD8 T cells: 3' versus 4'.	140	22	0.0397161
M17898	Catalysis of an oxidation-reduction (redox) reaction in which a CH-CH group acts as a hydrogen or electron donor and reduces a hydrogen or electron acceptor. [GOC:ai]	51	10	0.0400349
M32223	Genes predicted to be targets of miRBase v22 microRNA hsa-miR-320e in miRDB v6.0 with MirTarget v4 prediction scores > 80 (high confidence targets).	51	10	0.0400349
M16904	Ensembl 99 Genes in Cytogenetic Band chr4q21	58	11	0.0400691
M31762	Genes predicted to be targets of miRBase v22 microRNA hsa-miR-6737-5p in miRDB v6.0 with MirTarget v4 prediction scores > 80 (high confidence targets).	58	11	0.0400691
M31763	Genes predicted to be targets of miRBase v22 microRNA hsa-miR-6794-3p in miRDB v6.0 with MirTarget v4 prediction scores > 80 (high confidence targets).	58	11	0.0400691
M12308	Genes having at least one occurence of the highly conserved motif M45 CCANNAGRKGGC in the region spanning up to 4 kb around their transcription start sites. The motif does not match any known transcription factor binding site (v7.4 TRANSFAC).	87	15	0.0402395
M31023	Genes predicted to be targets of miRBase v22 microRNA hsa-miR-10394-5p in miRDB v6.0 with MirTarget v4 prediction scores > 80 (high confidence targets).	148	23	0.0403151
M7580	Genes down-regulated in CD11b Spleen from BALBc mouse versus CD11b Tumor from BALBc mouse.	148	23	0.0403151
M9674	Genes up-regulated in CD4 [GeneID=920] T helper cells Th17 treated with TGFB1 and IL6 [GeneID=7040;3569]: 1h versus 10h.	148	23	0.0403151
M9740	Genes down-regulated in CD34+ [GeneID=947] hematopoetic cells by expression of NUP98-HOXA9 fusion [GeneID=4928;3205] off a retroviral vector at 8 days after transduction.	148	23	0.0403151
M31389	Genes predicted to be targets of miRBase v22 microRNA hsa-miR-143-5p in miRDB v6.0 with MirTarget v4 prediction scores > 80 (high confidence targets).	102	17	0.0404655
M17641	Genes up-regulated in MCF-7 cells (breast cancer) by estradiol (E2) [PubChem=5757].	31	7	0.0407795
M18299	Genes up-regulated in early primary breast tumors expressing ESR1 [GeneID=2099] vs the ESR1 negative ones.	31	7	0.0407795
M32397	Genes predicted to be targets of miRBase v22 microRNA hsa-miR-3165 in miRDB v6.0 with MirTarget v4 prediction scores > 80 (high confidence targets).	31	7	0.0407795
M3342	Integrin Signaling Pathway	31	7	0.0407795
M3200	Genes up-regulated in comparison of naive B cell versus dark zone germinal center B cells.	156	24	0.0407912
M9035	Genes up-regulated in macrophages with heterozygous knockout of HDAC3 [GeneID=8841]: untreated versus LPS.	156	24	0.0407912
M31020	Genes predicted to be targets of miRBase v22 microRNA hsa-miR-8066 in miRDB v6.0 with MirTarget v4 prediction scores > 80 (high confidence targets).	125	20	0.0409853
M30725	Genes predicted to be targets of miRBase v22 microRNA hsa-miR-670-3p in miRDB v6.0 with MirTarget v4 prediction scores > 80 (high confidence targets).	236	34	0.0411421
M12176	Genes down-regulated in robust Cluster 2 (rC2) of hepatoblastoma samples compared to those in the robust Cluster 1 (rC1).	164	25	0.0411578
M30999	Genes predicted to be targets of miRBase v22 microRNA hsa-miR-6768-5p in miRDB v6.0 with MirTarget v4 prediction scores > 80 (high confidence targets).	164	25	0.0411578
M3470	Genes up-regulated in comparison of CD4 [GeneID=920] thymocytes versus naive CD4 [GeneID=920] T cells from cord blood.	164	25	0.0411578
M7417	Genes up-regulated in immature neuron cell line: control versus interferon alpha (6h).	164	25	0.0411578
M8765	Genes up-regulated in CD16+ monocytes versus dendritic cells.	164	25	0.0411578
M9283	Genes down-regulated in CD8 T cells after immunization: day 3 versus day 6 and IL2 [GeneID=3558] treatment.	164	25	0.0411578
M11587	Genes having at least one occurence of the transcription factor binding site V$CHX10_01 (v7.4 TRANSFAC) in the regions spanning up to 4 kb around their transcription starting sites.	172	26	0.0414272
M7505	Genes down-regulated in CD4 [GeneID=920] T cells: non-Tfh versus Tfh (T follicular helper) from germinal center.	172	26	0.0414272
M30721	Genes predicted to be targets of miRBase v22 microRNA hsa-miR-515-5p in miRDB v6.0 with MirTarget v4 prediction scores > 80 (high confidence targets).	220	32	0.0415221
M30850	Genes predicted to be targets of miRBase v22 microRNA hsa-miR-3140-3p in miRDB v6.0 with MirTarget v4 prediction scores > 80 (high confidence targets).	180	27	0.04161
M19458	Genes in the cancer module 275.	13	4	0.0416131
M1994	Genes distinctly up-regulated in primary fibroblast cultures from normal old donors compared to those from normal young donors.	13	4	0.0416131
M22850	The covalent attachment of a palmitoyl group to a sulfur (S) atom within a cysteine residue to form peptidyl-S-palmitoyl-L-cysteine. [RESID:AA0106]	13	4	0.0416131
M27310	Ephrin signaling	13	4	0.0416131
M5597	Spindle and kinetochore.	13	4	0.0416131
M889	DCC mediated attractive signaling	13	4	0.0416131
M9054	Top genes up-regulated in hormone refractory metastatic prostate cancer compared to localized prostate cancer.	13	4	0.0416131
M31712	Genes predicted to be targets of miRBase v22 microRNA hsa-miR-4659b-5p in miRDB v6.0 with MirTarget v4 prediction scores > 80 (high confidence targets).	80	14	0.0416266
M31737	Genes predicted to be targets of miRBase v22 microRNA hsa-miR-4708-3p in miRDB v6.0 with MirTarget v4 prediction scores > 80 (high confidence targets).	80	14	0.0416266
M30772	Genes predicted to be targets of miRBase v22 microRNA hsa-miR-4505 in miRDB v6.0 with MirTarget v4 prediction scores > 80 (high confidence targets).	212	31	0.0416495
M30886	Genes predicted to be targets of miRBase v22 microRNA hsa-miR-8084 in miRDB v6.0 with MirTarget v4 prediction scores > 80 (high confidence targets).	188	28	0.0417156
M7355	Genes having at least one occurence of the transcription factor binding site V$HLF_01 (v7.4 TRANSFAC) in the regions spanning up to 4 kb around their transcription starting sites.	196	29	0.0417526
M27436	Programmed Cell Death	133	21	0.0418317
M4158	Genes up-regulated in comparison of untreated CD4 [GeneID=920] T cells at 0 h versus the untreated cells at 2 h.	133	21	0.0418317
M872	L1CAM interactions	95	16	0.0422072
M8793	Genes up-regulated in splenocytes from Foxp3-Fusion-GFP B6 mice: T reg (FOXP3+ [GeneID=50943]) versus T conv (FOXP3- [GeneID=50943]) cells.	95	16	0.0422072
M26339	Enables the transfer of potassium ions (K+) from one side of a membrane to the other. [GOC:ai]	141	22	0.0425192
M31605	Genes predicted to be targets of miRBase v22 microRNA hsa-miR-1266-5p in miRDB v6.0 with MirTarget v4 prediction scores > 80 (high confidence targets).	73	13	0.0428851
M31837	Genes predicted to be targets of miRBase v22 microRNA hsa-miR-3194-3p in miRDB v6.0 with MirTarget v4 prediction scores > 80 (high confidence targets).	73	13	0.0428851
M4458	Genes up-regulated in comparison of monocytes cultured for 0 days versus those cultured for 1 day.	149	23	0.0430663
M6813	Genes in the expression cluster 'HSC Shared': up-regulated in hematopoietic stem cells (HSC) from adult bone marrow and fetal liver.	149	23	0.0430663
M6407	Neighborhood of FOSL1	319	44	0.0430754
M30483	Genes predicted to be targets of miRBase v22 microRNA hsa-miR-579-3p in miRDB v6.0 with MirTarget v4 prediction scores > 80 (high confidence targets).	411	55	0.0432072
M17814	Activation of BH3-only proteins	25	6	0.0432754
M32556	Genes predicted to be targets of miRBase v22 microRNA hsa-miR-615-5p in miRDB v6.0 with MirTarget v4 prediction scores > 80 (high confidence targets).	25	6	0.0432754
M32577	Genes predicted to be targets of miRBase v22 microRNA hsa-miR-6503-3p in miRDB v6.0 with MirTarget v4 prediction scores > 80 (high confidence targets).	25	6	0.0432754
M32592	Genes predicted to be targets of miRBase v22 microRNA hsa-miR-325 in miRDB v6.0 with MirTarget v4 prediction scores > 80 (high confidence targets).	25	6	0.0432754
M2341	Apoptotic execution phase	38	8	0.0434428
M32211	Genes predicted to be targets of miRBase v22 microRNA hsa-miR-8056 in miRDB v6.0 with MirTarget v4 prediction scores > 80 (high confidence targets).	38	8	0.0434428
M512	DAG and IP3 signaling	38	8	0.0434428
M30925	Genes predicted to be targets of miRBase v22 microRNA hsa-miR-302b-5p in miRDB v6.0 with MirTarget v4 prediction scores > 80 (high confidence targets).	157	24	0.043489
M31032	Genes predicted to be targets of miRBase v22 microRNA hsa-miR-7157-3p in miRDB v6.0 with MirTarget v4 prediction scores > 80 (high confidence targets).	157	24	0.043489
M31045	Genes predicted to be targets of miRBase v22 microRNA hsa-miR-6737-3p in miRDB v6.0 with MirTarget v4 prediction scores > 80 (high confidence targets).	157	24	0.043489
M4311	Genes up-regulated in comparison of TregCD103-Klrg1 versus TconvLP (see Table 1S in the paper for details).	157	24	0.043489
M7430	Genes up-regulated in neuron cell line treated with interferon alpha for 12h: immature versus mature.	157	24	0.043489
M30713	Genes predicted to be targets of miRBase v22 microRNA hsa-miR-519e-5p in miRDB v6.0 with MirTarget v4 prediction scores > 80 (high confidence targets).	221	32	0.043794
M30974	Genes predicted to be targets of miRBase v22 microRNA hsa-miR-4283 in miRDB v6.0 with MirTarget v4 prediction scores > 80 (high confidence targets).	165	25	0.0438017
M4415	Genes down-regulated in comparison of naive CD4 [GeneID=920] CD8 T cells versus unstimulated NK cells.	165	25	0.0438017
M5953	Genes up-regulated by KRAS activation.	165	25	0.0438017
M2859	Genes down-regulated in epithelial lung cancer cell lines over-expressing KRAS [GeneID=3845] gene.	103	17	0.0438552
M31334	Genes predicted to be targets of miRBase v22 microRNA hsa-miR-223-3p in miRDB v6.0 with MirTarget v4 prediction scores > 80 (high confidence targets).	103	17	0.0438552
M31311	Genes predicted to be targets of miRBase v22 microRNA hsa-miR-8082 in miRDB v6.0 with MirTarget v4 prediction scores > 80 (high confidence targets).	88	15	0.0439297
M13652	Ensembl 99 Genes in Cytogenetic Band chr3p22	66	12	0.0439445
M31788	Genes predicted to be targets of miRBase v22 microRNA hsa-miR-6864-5p in miRDB v6.0 with MirTarget v4 prediction scores > 80 (high confidence targets).	66	12	0.0439445
M31790	Genes predicted to be targets of miRBase v22 microRNA hsa-miR-1261 in miRDB v6.0 with MirTarget v4 prediction scores > 80 (high confidence targets).	66	12	0.0439445
M5360	Up-regulated genes in the signature of adipose stromal cells (ADSC) immortalized by forced expression of telomerase (TERT) [GeneID=7015].	66	12	0.0439445
M30857	Genes predicted to be targets of miRBase v22 microRNA hsa-miR-7157-5p in miRDB v6.0 with MirTarget v4 prediction scores > 80 (high confidence targets).	173	26	0.0440167
M9034	Genes having at least one occurence of the transcription factor binding site V$OCT1_04 (v7.4 TRANSFAC) in the regions spanning up to 4 kb around their transcription starting sites.	173	26	0.0440167
M31122	Genes predicted to be targets of miRBase v22 microRNA hsa-miR-30b-3p in miRDB v6.0 with MirTarget v4 prediction scores > 80 (high confidence targets).	126	20	0.0440432
M31329	Genes predicted to be targets of miRBase v22 microRNA hsa-miR-593-5p in miRDB v6.0 with MirTarget v4 prediction scores > 80 (high confidence targets).	126	20	0.0440432
M31339	Genes predicted to be targets of miRBase v22 microRNA hsa-miR-6766-3p in miRDB v6.0 with MirTarget v4 prediction scores > 80 (high confidence targets).	126	20	0.0440432
M30754	Genes predicted to be targets of miRBase v22 microRNA hsa-miR-1200 in miRDB v6.0 with MirTarget v4 prediction scores > 80 (high confidence targets).	270	38	0.0440436
M14786	Genes having at least one occurence of the transcription factor binding site V$CREB_Q3 (v7.4 TRANSFAC) in the regions spanning up to 4 kb around their transcription starting sites.	197	29	0.0441804
M30784	Genes predicted to be targets of miRBase v22 microRNA hsa-miR-5580-3p in miRDB v6.0 with MirTarget v4 prediction scores > 80 (high confidence targets).	197	29	0.0441804
M17534	Genes enriched in the double polar (DP) thymocyte compared to all other T lymphocyte differentiation stages.	19	5	0.0442418
M24875	A receptor-mediated endocytosis process that results in the internalization of a neurotransmitter receptor. [GOC:dos]	19	5	0.0442418
M32611	Genes predicted to be targets of miRBase v22 microRNA hsa-miR-4538 in miRDB v6.0 with MirTarget v4 prediction scores > 80 (high confidence targets).	19	5	0.0442418
M32659	Genes predicted to be targets of miRBase v22 microRNA hsa-miR-4536-3p in miRDB v6.0 with MirTarget v4 prediction scores > 80 (high confidence targets).	19	5	0.0442418
M11031	Genes specifically up-regulated in pediatric acute lymphoblastic leukemia (ALL) patients by mercaptopurine [PubChem=667490] and low-dose methotrexate (LDMTX) [PubChem=4112].	8	3	0.0446696
M12972	Genes identified with the Fanconi anemia (FA) and the FA pathway.	8	3	0.0446696
M1512	Adipocyte abundant genes up-regulated in 3T3-L1 cells (fibroblasts induced to differentiate to adipocytes) in response to TNF [GeneID=7124].	8	3	0.0446696
M22008	Adhesion Molecules on Lymphocyte	8	3	0.0446696
M22842	The methylation of peptidyl-lysine to form peptidyl-N6-methyl-L-lysine. [RESID:AA0076]	8	3	0.0446696
M22849	The modification of peptidyl-histidine. [GOC:ma]	8	3	0.0446696
M26137	Catalysis of the reaction: ATP + AMP = 2 ADP. [EC:2.7.4.3]	8	3	0.0446696
M26593	Catalysis of the removal of the 4-phosphate group of a phosphatidylinositol phosphate. [GOC:mah]	8	3	0.0446696
M26946	Activation of PUMA and translocation to mitochondria	8	3	0.0446696
M26961	Synthesis of PG	8	3	0.0446696
M27330	Role of second messengers in netrin-1 signaling	8	3	0.0446696
M27364	CREB1 phosphorylation through the activation of CaMKII/CaMKK/CaMKIV cascasde	8	3	0.0446696
M27843	Chylomicron remodeling	8	3	0.0446696
M29516	Binding to a small molecule and eliciting a change in the protein's activity in response to the intracellular level of that small molecule. [PMID:26328879]	8	3	0.0446696
M2438	Genes whose DNA methylation differed between primary ALL cells (acute lymphoblastic leukemia) and normal peripheral blood samples.	59	11	0.0447058
M31734	Genes predicted to be targets of miRBase v22 microRNA hsa-miR-6819-5p in miRDB v6.0 with MirTarget v4 prediction scores > 80 (high confidence targets).	59	11	0.0447058
M31973	Genes predicted to be targets of miRBase v22 microRNA hsa-miR-4639-3p in miRDB v6.0 with MirTarget v4 prediction scores > 80 (high confidence targets).	59	11	0.0447058
M32109	Genes predicted to be targets of miRBase v22 microRNA hsa-miR-655-5p in miRDB v6.0 with MirTarget v4 prediction scores > 80 (high confidence targets).	59	11	0.0447058
M32132	Genes predicted to be targets of miRBase v22 microRNA hsa-miR-6891-3p in miRDB v6.0 with MirTarget v4 prediction scores > 80 (high confidence targets).	59	11	0.0447058
M19737	Ensembl 99 Genes in Cytogenetic Band chr17q23	45	9	0.0447075
M32013	Genes predicted to be targets of miRBase v22 microRNA hsa-miR-193b-5p in miRDB v6.0 with MirTarget v4 prediction scores > 80 (high confidence targets).	45	9	0.0447075
M6023	Genes down-regulated in pre B lymphocyte after induction of physiological DNA double-strand breaks (DSB) by RAG2 [GeneID=5897]; the changes are independent of ATM [GeneID=472] signaling.	45	9	0.0447075
M7735	Genes down-regulated in group C of tumors arising from overexpression of BCL2L1 and MYC [GeneID=598;4609] in plasma cells.	45	9	0.0447075
M4187	Genes up-regulated in comparison of untreated CD4 [GeneID=920] T cells at 0 h versus the cells treated with IL4 [GeneID=3565] and anti-IL12 at 4 h.	134	21	0.0448343
M9147	Genes down-regulated in CD4 T conv over-expressing: FOXP3 [GeneID=50943] versus XBP1 and FOXP3 [GeneID=7494;50943].	134	21	0.0448343
M32157	Genes predicted to be targets of miRBase v22 microRNA hsa-miR-6740-5p in miRDB v6.0 with MirTarget v4 prediction scores > 80 (high confidence targets).	52	10	0.0450282
M30554	Genes predicted to be targets of miRBase v22 microRNA hsa-miR-101-3p in miRDB v6.0 with MirTarget v4 prediction scores > 80 (high confidence targets).	387	52	0.0453207
M30432	Genes predicted to be targets of miRBase v22 microRNA hsa-miR-570-3p in miRDB v6.0 with MirTarget v4 prediction scores > 80 (high confidence targets).	617	79	0.045384
M2890	Calcium signaling pathway	142	22	0.0454643
M7621	Genes down-regulated in memory CD8 T cells: 2' versus 3'.	142	22	0.0454643
M9825	Genes up-regulated in CD40L and IL-2 IL-4 IL-5 stimulated at day 1 B cell IRF4-KO versus CD40L and IL-2 IL-4 IL-5 stimulated at day 3 B cell IRF4-KO.	142	22	0.0454643
M17240	An ion channel complex through which potassium ions pass. [GOC:mah]	81	14	0.0455986
M31624	Genes predicted to be targets of miRBase v22 microRNA hsa-miR-7854-3p in miRDB v6.0 with MirTarget v4 prediction scores > 80 (high confidence targets).	81	14	0.0455986
M31293	Genes predicted to be targets of miRBase v22 microRNA hsa-miR-935 in miRDB v6.0 with MirTarget v4 prediction scores > 80 (high confidence targets).	96	16	0.0458515
M14350	Genes having at least one occurence of the transcription factor binding site V$NKX22_01 (v7.4 TRANSFAC) in the regions spanning up to 4 kb around their transcription starting sites.	150	23	0.0459524
M3217	Genes up-regulated in comparison of CD4 [GeneID=920] T cells activated with lamina propria dendritic cells versus regulatory T cell (Treg).	150	23	0.0459524
M6877	Genes up-regulated during B lymphocyte differentiation: large pre-B II versus VPREB1+ [GeneID=7441] pre-B Il.	150	23	0.0459524
M9359	Genes down-regulated in day 7 memory B cells versus day 40 germinal center B cells.	150	23	0.0459524
M19508	Genes with hypermethylated DNA in lung cancer samples.	271	38	0.0461776
M30714	Genes predicted to be targets of miRBase v22 microRNA hsa-miR-330-3p in miRDB v6.0 with MirTarget v4 prediction scores > 80 (high confidence targets).	271	38	0.0461776
M6018	Genes down-regulated in CD4 [GeneID=920] T cells: untreated (0h) versus activated by anti-CD3 and anti-CD28 (6h).	158	24	0.0463154
M6565	Genes up-regulated in monocyte-derived dendritic cells: rosiglitazone [PubChem=77999] versus rosiglitazone and AM580 [PubChem=77999;2126].	158	24	0.0463154
M6570	Genes down-regulated in monocyte-derived dendritic cells: AM580 [PubChem=2126] versus rosiglitazone and AM580 [PubChem=77999;2126].	158	24	0.0463154
M6795	Genes up-regulated in lymph node B lymphocytes: untreated versus interferon beta.	158	24	0.0463154
M7206	Genes up-regulated in B lymphocytes: na√Øve versus transitional CR2 [GeneID=1380] low.	158	24	0.0463154
M7479	Genes down-regulated in periperal blood monocytes (PBMC): kidney transplant recipients receiving immunosuppression therapy versus healthy controls.	158	24	0.0463154
M2038	Genes up-regulated in APL (acute promyeolocytic leukemia) blasts expressing PML-RARA fusion [GeneID=5371;5914] compared to normal promyeloblasts.	119	19	0.0463498
M31125	Genes predicted to be targets of miRBase v22 microRNA hsa-miR-223-5p in miRDB v6.0 with MirTarget v4 prediction scores > 80 (high confidence targets).	119	19	0.0463498
M31240	Genes predicted to be targets of miRBase v22 microRNA hsa-miR-3606-5p in miRDB v6.0 with MirTarget v4 prediction scores > 80 (high confidence targets).	119	19	0.0463498
M6695	Genes up-regulated in endothelial cells: untreated versus IFNG [GeneID=3458].	119	19	0.0463498
M10112	Genes having at least one occurence of the highly conserved motif M140 RNGTGGGC in the region spanning up to 4 kb around their transcription start sites. The motif does not match any known transcription factor binding site (v7.4 TRANSFAC).	592	76	0.0465627
M30863	Genes predicted to be targets of miRBase v22 microRNA hsa-miR-7111-5p in miRDB v6.0 with MirTarget v4 prediction scores > 80 (high confidence targets).	166	25	0.0465681
M6439	Genes down-regulated in CD8A [GeneID=925] T cells versus B2 B lymphocytes.	166	25	0.0465681
M8486	Genes down-regulated in B16 melanoma (day 3): untreated versus adoptive transfer therapy.	166	25	0.0465681
M9161	Genes up-regulated in CD4 T conv over-expressing XBP1 [GeneID=7494] versus XBP1 and FOX3P [GeneID=7494;50943].	166	25	0.0465681
M9346	Genes down-regulated in marginal zone B lymphocytes: wildtype versus BCL6 [GeneID=604] knockout.	166	25	0.0465681
M30748	Genes predicted to be targets of miRBase v22 microRNA hsa-miR-1290 in miRDB v6.0 with MirTarget v4 prediction scores > 80 (high confidence targets).	206	30	0.0465772
M4403	Genes in the cancer module 459.	321	44	0.0469807
M5275	Genes up-regulated in blood samples from bladder cancer patients.	321	44	0.0469807
M31758	Genes predicted to be targets of miRBase v22 microRNA hsa-miR-3928-3p in miRDB v6.0 with MirTarget v4 prediction scores > 80 (high confidence targets).	74	13	0.0471658
M31341	Genes predicted to be targets of miRBase v22 microRNA hsa-miR-4782-3p in miRDB v6.0 with MirTarget v4 prediction scores > 80 (high confidence targets).	127	20	0.0472628
M4199	Genes up-regulated in comparison of untreated CD4 [GeneID=920] T cells at 0 h versus the cells treated with IL4 [GeneID=3565] and anti-IL12 at 48 h.	127	20	0.0472628
M432	Genes down-regulated in neutrophils isolated from: healthy versus patients with peridontitis.	127	20	0.0472628
M2928	Genes down-regulated in skin from BALB/c mice after injection of: control versus Trypanosoma cruzi (strain Y).	104	17	0.0474431
M11048	Selected gradually up-regulated genes whose expression profile follows that of CCNE1 [GeneID=898] in the TLX1 [GeneID=3195] Tet On iEBHX15-4 cells (pro-erythroblasts).	32	7	0.0475839
M32425	Genes predicted to be targets of miRBase v22 microRNA hsa-miR-1911-3p in miRDB v6.0 with MirTarget v4 prediction scores > 80 (high confidence targets).	32	7	0.0475839
M32464	Genes predicted to be targets of miRBase v22 microRNA hsa-miR-1193 in miRDB v6.0 with MirTarget v4 prediction scores > 80 (high confidence targets).	32	7	0.0475839
M495	Apoptotic cleavage of cellular proteins	32	7	0.0475839
M31639	Genes predicted to be targets of miRBase v22 microRNA hsa-miR-4468 in miRDB v6.0 with MirTarget v4 prediction scores > 80 (high confidence targets).	89	15	0.047853
M31108	Genes predicted to be targets of miRBase v22 microRNA hsa-miR-5589-3p in miRDB v6.0 with MirTarget v4 prediction scores > 80 (high confidence targets).	135	21	0.0479901
M372	Genes down-regulated in B lymphocytes: na√Øve versus memory.	135	21	0.0479901
M2456	Genes requiring MLL [GeneID=4297] for H3K4me3 and expression in MEF cells (embryonic fibroblast).	231	33	0.0482819
M16022	Genes having at least one occurence of the highly conserved motif M28 CTAWWWATA sites. The motif matches transcription factor binding site V$RSRFC4_Q2 (v7.4 TRANSFAC).	272	38	0.0483879
M6114	Genes down-regulated in CD4 [GeneID=920] T cells activated by anti-CD3 and anti-CD28: TGFB1 and IL4 [GeneID=7040;3565] (48h) versus IL4 [GeneID=3565] (48h).	143	22	0.0485546
M6126	Genes down-regulated in CD4 [GeneID=920] T cells activated by anti-CD3 and anti-CD28: TGFB1 [GeneID=7040] and IL-12 (2h) versus untreated (2h).	143	22	0.0485546
M6685	Genes down-regulated in ndothelial cells: untreated versus interferon alpha.	143	22	0.0485546
M8147	Genes up-regulated in HEK293 cells over-expressing wildtype NOD2 [GeneID=64127]: untreated versus muramyl dipeptide [PubChem=11620162] for 6h.	143	22	0.0485546
M8820	Genes down-regulated in T reg (FOXP3+ [GeneID=50943]) cells from NOD mice: Foxp3-Fusion-GFP versus Foxp3-ires-GFP.	143	22	0.0485546
M9887	Genes down-regulated in CD4 [GeneID=920] T cells: unstimulated versus activated.	143	22	0.0485546
M32001	Genes predicted to be targets of miRBase v22 microRNA hsa-miR-574-5p in miRDB v6.0 with MirTarget v4 prediction scores > 80 (high confidence targets).	67	12	0.0485639
M2749	Neighborhood of CAMK4	223	32	0.0486136
M9141	Genes up-regulated in CD4 T conv over-expressing: FOXP3 [GeneID=50943] versus SATB1 and FOXP3 [GeneID=6304;50943].	112	18	0.0487486
M30778	Genes predicted to be targets of miRBase v22 microRNA hsa-miR-641 in miRDB v6.0 with MirTarget v4 prediction scores > 80 (high confidence targets).	215	31	0.0489054
M2493	Genes up-regulated in primary LEC cells (lymphatic endothelum) upon overexpression of MIR31 [GeneID=407035].	151	23	0.0489765
M7342	Genes up-regulated in HMC-1 (mast leukemia) cells incubated with the peptide ALL1 versus those then stimulated by T cell membranes.	151	23	0.0489765
M7666	Genes up-regulated in ex vivo follicular dendritic cells: peripheral lymph node versus Peyers patch.	151	23	0.0489765
M8420	Genes down-regulated in spleen CD8- dendritic cells versus bone marrow monocytes.	151	23	0.0489765
M30560	Genes predicted to be targets of miRBase v22 microRNA hsa-miR-5680 in miRDB v6.0 with MirTarget v4 prediction scores > 80 (high confidence targets).	389	52	0.0489899
M2155	Genes up-regulated during pubertal mammary gland development between week 6 and 7.	159	24	0.0492732
M30840	Genes predicted to be targets of miRBase v22 microRNA hsa-miR-12135 in miRDB v6.0 with MirTarget v4 prediction scores > 80 (high confidence targets).	159	24	0.0492732
M4853	Genes up-regulated in comparison of NK cells versus erythroblasts.	159	24	0.0492732
M6542	Genes up-regulated in epithelial cells (6h): IFNG [GeneID=3458] versus interferon alpha.	159	24	0.0492732
M6842	Genes up-regulated in CD4 [GeneID=920] T cells from lymph nodes: na√Øve versus day 28 after immunization.	159	24	0.0492732
M8030	Genes up-regulated in macrophages (12h): rosiglitazone [PubChem=77999] and IL4 [GeneID=3565] versus IFNG and TNF [GeneID=3458;7124].	159	24	0.0492732
M8107	Genes up-regulated in IL10 [GeneID=3586] knockout macrophages: unstimulated versus stimulated by IL10 [GeneID=3586] and LPS.	159	24	0.0492732
M9031	Genes down-regulated in macrophages with heterozygous knockout of HDAC3 [GeneID=8841]: untreated versus LPS.	159	24	0.0492732
M19147	Genes having at least one occurence of the transcription factor binding site V$HMGIY_Q6 (v7.4 TRANSFAC) in the regions spanning up to 4 kb around their transcription starting sites.	199	29	0.049347
M10531	A organ system process carried out by any of the organs or tissues of the circulatory system. The circulatory system is an organ system that moves extracellular fluids to and from tissue within a multicellular organism. [GOC:mtg_cardio]	423	56	0.0494064
M8484	Genes up-regulated in B16 melanoma (day 3): untreated versus mock treatment during adoptive transfer therapy.	167	25	0.0494599
M12225	Up-regulated genes in angioimmunoblastic lymphoma (AILT) compared to normal T lymphocytes.	175	26	0.0495497
M11407	Genes having at least one occurence of the transcription factor binding site V$MEF2_02 (v7.4 TRANSFAC) in the regions spanning up to 4 kb around their transcription starting sites.	183	27	0.0495543
M32279	Genes predicted to be targets of miRBase v22 microRNA hsa-miR-203b-5p in miRDB v6.0 with MirTarget v4 prediction scores > 80 (high confidence targets).	60	11	0.0496969
M32303	Genes predicted to be targets of miRBase v22 microRNA hsa-miR-6718-5p in miRDB v6.0 with MirTarget v4 prediction scores > 80 (high confidence targets).	60	11	0.0496969
M31243	Genes predicted to be targets of miRBase v22 microRNA hsa-miR-4677-3p in miRDB v6.0 with MirTarget v4 prediction scores > 80 (high confidence targets).	97	16	0.0497131
M25991	Any protein complex that is capable of functioning as a neurotransmitter receptor. [GOC:dos]	39	8	0.0497585
M29306	The directed movement of neurotransmitter receptors. [GOC:dos]	39	8	0.0497585
M32302	Genes predicted to be targets of miRBase v22 microRNA hsa-miR-377-5p in miRDB v6.0 with MirTarget v4 prediction scores > 80 (high confidence targets).	39	8	0.0497585
M12087	The attachment of one cell to another cell via adhesion molecules. [GOC:dos]	620	79	0.0497653
