# Supplementary material for: Genes and pathways associated with pregnancy loss in dairy cattle
Source: Sci Rep. 2021 Jun 25;11:13329. doi: 10.1038/s41598-021-92525-0 (PMC8233422; doi:10.1038/s41598-021-92525-0)
Supplement: Supplementary file 3 — Supplementary Information 3. [file 41598_2021_92525_MOESM3_ESM.xlsx]

## Sheet: GO
GO ID	GO Term	Total Genes	Significant Genes	P-value
GO:0005515	protein binding	2556	320	4.84305e-06
GO:0004672	protein kinase activity	445	71	5.3537e-05
GO:0006468	protein phosphorylation	499	77	8.25014e-05
GO:0004714	transmembrane receptor protein tyrosine kinase activity	45	14	8.3208e-05
GO:0061001	regulation of dendritic spine morphogenesis	7	5	0.000179098
GO:0005549	odorant binding	92	21	0.000249655
GO:0010923	negative regulation of phosphatase activity	39	12	0.000298016
GO:0035556	intracellular signal transduction	315	51	0.000406754
GO:0007169	transmembrane receptor protein tyrosine kinase signaling pathway	89	20	0.000431792
GO:0014850	response to muscle activity	8	5	0.000437952
GO:0033674	positive regulation of kinase activity	58	15	0.000458095
GO:0015037	peptide disulfide oxidoreductase activity	5	4	0.00046597
GO:0016301	kinase activity	341	54	0.000485628
GO:0004713	protein tyrosine kinase activity	84	19	0.000545638
GO:0016310	phosphorylation	351	55	0.000562215
GO:0010634	positive regulation of epithelial cell migration	21	8	0.000623136
GO:0006886	intracellular protein transport	251	42	0.000644593
GO:0005623	cell	694	96	0.000684478
GO:0034501	protein localization to kinetochore	9	5	0.000903818
GO:0001156	TFIIIC-class transcription factor complex binding	3	3	0.00101073
GO:0003186	tricuspid valve morphogenesis	3	3	0.00101073
GO:0005176	ErbB-2 class receptor binding	3	3	0.00101073
GO:0006552	leucine catabolic process	3	3	0.00101073
GO:0030124	AP-4 adaptor complex	3	3	0.00101073
GO:0032815	negative regulation of natural killer cell activation	3	3	0.00101073
GO:0051138	positive regulation of NK T cell differentiation	3	3	0.00101073
GO:0007416	synapse assembly	33	10	0.00107658
GO:0004674	protein serine/threonine kinase activity	298	47	0.00119031
GO:0018108	peptidyl-tyrosine phosphorylation	91	19	0.00152145
GO:0043547	positive regulation of GTPase activity	223	37	0.00153234
GO:0014069	postsynaptic density	126	24	0.0015366
GO:0005096	GTPase activator activity	170	30	0.00155448
GO:0018107	peptidyl-threonine phosphorylation	47	12	0.0018701
GO:0005524	ATP binding	1105	140	0.00196088
GO:0050731	positive regulation of peptidyl-tyrosine phosphorylation	54	13	0.00218442
GO:0043197	dendritic spine	67	15	0.00225033
GO:0002039	p53 binding	49	12	0.00273604
GO:0043652	engulfment of apoptotic cell	7	4	0.00276252
GO:0097539	ciliary transition fiber	7	4	0.00276252
GO:0061178	regulation of insulin secretion involved in cellular response to glucose stimulus	11	5	0.00279008
GO:0031901	early endosome membrane	50	12	0.0032774
GO:0046777	protein autophosphorylation	119	22	0.00346763
GO:0003779	actin binding	234	37	0.00358722
GO:0030659	cytoplasmic vesicle membrane	57	13	0.00363539
GO:0003229	ventricular cardiac muscle tissue development	4	3	0.00373899
GO:0005004	GPI-linked ephrin receptor activity	4	3	0.00373899
GO:0006110	regulation of glycolytic process	4	3	0.00373899
GO:0006691	leukotriene metabolic process	4	3	0.00373899
GO:0010387	COP9 signalosome assembly	4	3	0.00373899
GO:0042634	regulation of hair cycle	4	3	0.00373899
GO:0060998	regulation of dendritic spine development	4	3	0.00373899
GO:1901381	positive regulation of potassium ion transmembrane transport	4	3	0.00373899
GO:0001755	neural crest cell migration	33	9	0.0042062
GO:0004675	transmembrane receptor protein serine/threonine kinase activity	12	5	0.00439032
GO:0008589	regulation of smoothened signaling pathway	12	5	0.00439032
GO:0043087	regulation of GTPase activity	65	14	0.00451495
GO:0070371	ERK1 and ERK2 cascade	17	6	0.00473867
GO:0045010	actin nucleation	8	4	0.00508709
GO:0050801	ion homeostasis	8	4	0.00508709
GO:0051983	regulation of chromosome segregation	8	4	0.00508709
GO:0051209	release of sequestered calcium ion into cytosol	40	10	0.00515269
GO:0005887	integral component of plasma membrane	602	80	0.00541634
GO:0007420	brain development	109	20	0.00563776
GO:0005938	cell cortex	81	16	0.00611482
GO:0008542	visual learning	29	8	0.00635152
GO:0014068	positive regulation of phosphatidylinositol 3-kinase signaling	54	12	0.0063666
GO:0097110	scaffold protein binding	35	9	0.00641344
GO:0000070	mitotic sister chromatid segregation	18	6	0.0065123
GO:0007094	mitotic spindle assembly checkpoint	13	5	0.00655024
GO:0051216	cartilage development	48	11	0.0069338
GO:0016740	transferase activity	831	105	0.00747537
GO:0005912	adherens junction	90	17	0.00763259
GO:0006635	fatty acid beta-oxidation	30	8	0.0079139
GO:0007155	cell adhesion	238	36	0.00821937
GO:0030425	dendrite	198	31	0.0083422
GO:0005005	transmembrane-ephrin receptor activity	9	4	0.00843371
GO:0016010	dystrophin-associated glycoprotein complex	9	4	0.00843371
GO:0031005	filamin binding	9	4	0.00843371
GO:0035418	protein localization to synapse	9	4	0.00843371
GO:0051549	positive regulation of keratinocyte migration	9	4	0.00843371
GO:1903671	negative regulation of sprouting angiogenesis	9	4	0.00843371
GO:1904322	cellular response to forskolin	9	4	0.00843371
GO:0043025	neuronal cell body	151	25	0.00843384
GO:0043235	receptor complex	151	25	0.00843384
GO:0021942	radial glia guided migration of Purkinje cell	5	3	0.00864853
GO:0034987	immunoglobulin receptor binding	5	3	0.00864853
GO:0035252	UDP-xylosyltransferase activity	5	3	0.00864853
GO:0035865	cellular response to potassium ion	5	3	0.00864853
GO:0038202	TORC1 signaling	5	3	0.00864853
GO:0050871	positive regulation of B cell activation	5	3	0.00864853
GO:0071872	cellular response to epinephrine stimulus	5	3	0.00864853
GO:0007178	transmembrane receptor protein serine/threonine kinase signaling pathway	14	5	0.00935761
GO:0070885	negative regulation of calcineurin-NFAT signaling cascade	14	5	0.00935761
GO:0098978	glutamatergic synapse	200	31	0.00961402
GO:0002040	sprouting angiogenesis	25	7	0.00962738
GO:0043536	positive regulation of blood vessel endothelial cell migration	25	7	0.00962738
GO:0050772	positive regulation of axonogenesis	25	7	0.00962738
GO:0001030	RNA polymerase III type 1 promoter DNA binding	2	2	0.0100774
GO:0001031	RNA polymerase III type 2 promoter DNA binding	2	2	0.0100774
GO:0002540	leukotriene production involved in inflammatory response	2	2	0.0100774
GO:0004788	thiamine diphosphokinase activity	2	2	0.0100774
GO:0004849	uridine kinase activity	2	2	0.0100774
GO:0004911	interleukin-2 receptor activity	2	2	0.0100774
GO:0005658	alpha DNA polymerase:primase complex	2	2	0.0100774
GO:0008142	oxysterol binding	2	2	0.0100774
GO:0009229	thiamine diphosphate biosynthetic process	2	2	0.0100774
GO:0010256	endomembrane system organization	2	2	0.0100774
GO:0015858	nucleoside transport	2	2	0.0100774
GO:0031507	heterochromatin assembly	2	2	0.0100774
GO:0031937	positive regulation of chromatin silencing	2	2	0.0100774
GO:0035403	histone kinase activity (H3-T6 specific)	2	2	0.0100774
GO:0035408	histone H3-T6 phosphorylation	2	2	0.0100774
GO:0038110	interleukin-2-mediated signaling pathway	2	2	0.0100774
GO:0043969	histone H2B acetylation	2	2	0.0100774
GO:0044211	CTP salvage	2	2	0.0100774
GO:0046545	development of primary female sexual characteristics	2	2	0.0100774
GO:0048378	regulation of lateral mesodermal cell fate specification	2	2	0.0100774
GO:0050651	dermatan sulfate proteoglycan biosynthetic process	2	2	0.0100774
GO:0060434	bronchus morphogenesis	2	2	0.0100774
GO:0060453	regulation of gastric acid secretion	2	2	0.0100774
GO:0070649	formin-nucleated actin cable assembly	2	2	0.0100774
GO:0072092	ureteric bud invasion	2	2	0.0100774
GO:0080154	regulation of fertilization	2	2	0.0100774
GO:0090043	regulation of tubulin deacetylation	2	2	0.0100774
GO:0097113	AMPA glutamate receptor clustering	2	2	0.0100774
GO:0098910	regulation of atrial cardiac muscle cell action potential	2	2	0.0100774
GO:1900024	regulation of substrate adhesion-dependent cell spreading	2	2	0.0100774
GO:1902937	inward rectifier potassium channel complex	2	2	0.0100774
GO:1990074	polyuridylation-dependent mRNA catabolic process	2	2	0.0100774
GO:2000074	regulation of type B pancreatic cell development	2	2	0.0100774
GO:2000435	negative regulation of protein neddylation	2	2	0.0100774
GO:0005777	peroxisome	79	15	0.0112287
GO:0004693	cyclin-dependent protein serine/threonine kinase activity	20	6	0.0114209
GO:0017157	regulation of exocytosis	20	6	0.0114209
GO:0045499	chemorepellent activity	20	6	0.0114209
GO:0000166	nucleotide binding	1007	123	0.0115921
GO:0016192	vesicle-mediated transport	163	26	0.0117652
GO:0007628	adult walking behavior	32	8	0.0118795
GO:0017053	transcriptional repressor complex	32	8	0.0118795
GO:0016235	aggresome	26	7	0.0120568
GO:0043231	intracellular membrane-bounded organelle	553	72	0.0127188
GO:0010839	negative regulation of keratinocyte proliferation	10	4	0.0129506
GO:0030131	clathrin adaptor complex	10	4	0.0129506
GO:0045667	regulation of osteoblast differentiation	10	4	0.0129506
GO:0070266	necroptotic process	10	4	0.0129506
GO:0005516	calmodulin binding	95	17	0.0130098
GO:1903508	positive regulation of nucleic acid-templated transcription	59	12	0.0130378
GO:0072686	mitotic spindle	66	13	0.0130403
GO:0015629	actin cytoskeleton	157	25	0.0135893
GO:0035091	phosphatidylinositol binding	81	15	0.0140424
GO:0016358	dendrite development	33	8	0.014335
GO:1903078	positive regulation of protein localization to plasma membrane	33	8	0.014335
GO:0008021	synaptic vesicle	74	14	0.0144495
GO:0015020	glucuronosyltransferase activity	21	6	0.0146589
GO:0051020	GTPase binding	21	6	0.0146589
GO:0008076	voltage-gated potassium channel complex	60	12	0.0148513
GO:0048786	presynaptic active zone	27	7	0.0148987
GO:0051536	iron-sulfur cluster binding	40	9	0.0157606
GO:0001771	immunological synapse formation	6	3	0.0160108
GO:0005042	netrin receptor activity	6	3	0.0160108
GO:0008626	granzyme-mediated apoptotic signaling pathway	6	3	0.0160108
GO:0051880	G-quadruplex DNA binding	6	3	0.0160108
GO:0061298	retina vasculature development in camera-type eye	6	3	0.0160108
GO:0061578	Lys63-specific deubiquitinase activity	6	3	0.0160108
GO:0061617	MICOS complex	6	3	0.0160108
GO:0071203	WASH complex	6	3	0.0160108
GO:0097091	synaptic vesicle clustering	6	3	0.0160108
GO:0097427	microtubule bundle	6	3	0.0160108
GO:0098797	plasma membrane protein complex	6	3	0.0160108
GO:0098821	BMP receptor activity	6	3	0.0160108
GO:1900027	regulation of ruffle assembly	6	3	0.0160108
GO:2000394	positive regulation of lamellipodium morphogenesis	6	3	0.0160108
GO:2000479	regulation of cAMP-dependent protein kinase activity	6	3	0.0160108
GO:0005604	basement membrane	61	12	0.0168499
GO:0008408	3'-5' exonuclease activity	16	5	0.0172336
GO:0034968	histone lysine methylation	16	5	0.0172336
GO:0051056	regulation of small GTPase mediated signal transduction	16	5	0.0172336
GO:0051893	regulation of focal adhesion assembly	16	5	0.0172336
GO:0060307	regulation of ventricular cardiac muscle cell membrane repolarization	16	5	0.0172336
GO:0012505	endomembrane system	98	17	0.0174414
GO:0003678	DNA helicase activity	41	9	0.0184455
GO:0045184	establishment of protein localization	22	6	0.0184831
GO:0001556	oocyte maturation	11	4	0.0187566
GO:0005003	ephrin receptor activity	11	4	0.0187566
GO:0016572	histone phosphorylation	11	4	0.0187566
GO:0017116	single-stranded DNA helicase activity	11	4	0.0187566
GO:0039706	co-receptor binding	11	4	0.0187566
GO:0060997	dendritic spine morphogenesis	11	4	0.0187566
GO:1901379	regulation of potassium ion transmembrane transport	11	4	0.0187566
GO:0032508	DNA duplex unwinding	55	11	0.0192283
GO:0005085	guanyl-nucleotide exchange factor activity	130	21	0.0192773
GO:0007399	nervous system development	147	23	0.0210749
GO:0033138	positive regulation of peptidyl-serine phosphorylation	63	12	0.021445
GO:0008081	phosphoric diester hydrolase activity	49	10	0.0218783
GO:0032482	Rab protein signal transduction	49	10	0.0218783
GO:0070507	regulation of microtubule cytoskeleton organization	29	7	0.0219526
GO:0001678	cellular glucose homeostasis	17	5	0.0224399
GO:0002377	immunoglobulin production	17	5	0.0224399
GO:0030050	vesicle transport along actin filament	17	5	0.0224399
GO:0043236	laminin binding	17	5	0.0224399
GO:2000352	negative regulation of endothelial cell apoptotic process	17	5	0.0224399
GO:0032870	cellular response to hormone stimulus	23	6	0.0229363
GO:0031982	vesicle	94	16	0.0243705
GO:0005614	interstitial matrix	12	4	0.0259397
GO:0030904	retromer complex	12	4	0.0259397
GO:0031290	retinal ganglion cell axon guidance	12	4	0.0259397
GO:0043277	apoptotic cell clearance	12	4	0.0259397
GO:0090141	positive regulation of mitochondrial fission	12	4	0.0259397
GO:0000014	single-stranded DNA endodeoxyribonuclease activity	7	3	0.025947
GO:0003181	atrioventricular valve morphogenesis	7	3	0.025947
GO:0015280	ligand-gated sodium channel activity	7	3	0.025947
GO:0016051	carbohydrate biosynthetic process	7	3	0.025947
GO:0030132	clathrin coat of coated pit	7	3	0.025947
GO:0035615	clathrin adaptor activity	7	3	0.025947
GO:0038007	netrin-activated signaling pathway	7	3	0.025947
GO:0045577	regulation of B cell differentiation	7	3	0.025947
GO:0045945	positive regulation of transcription by RNA polymerase III	7	3	0.025947
GO:0046621	negative regulation of organ growth	7	3	0.025947
GO:0050764	regulation of phagocytosis	7	3	0.025947
GO:0051775	response to redox state	7	3	0.025947
GO:0070192	chromosome organization involved in meiotic cell cycle	7	3	0.025947
GO:0072669	tRNA-splicing ligase complex	7	3	0.025947
GO:0098742	cell-cell adhesion via plasma-membrane adhesion molecules	7	3	0.025947
GO:0098915	membrane repolarization during ventricular cardiac muscle cell action potential	7	3	0.025947
GO:1901796	regulation of signal transduction by p53 class mediator	7	3	0.025947
GO:1902282	voltage-gated potassium channel activity involved in ventricular cardiac muscle cell action potential repolarization	7	3	0.025947
GO:0000723	telomere maintenance	30	7	0.0262253
GO:0006887	exocytosis	58	11	0.0277802
GO:0000186	activation of MAPKK activity	24	6	0.0280566
GO:0001578	microtubule bundle formation	24	6	0.0280566
GO:0042110	T cell activation	24	6	0.0280566
GO:0055088	lipid homeostasis	24	6	0.0280566
GO:0071773	cellular response to BMP stimulus	24	6	0.0280566
GO:0001032	RNA polymerase III type 3 promoter DNA binding	3	2	0.0282107
GO:0002051	osteoblast fate commitment	3	2	0.0282107
GO:0005219	ryanodine-sensitive calcium-release channel activity	3	2	0.0282107
GO:0008332	low voltage-gated calcium channel activity	3	2	0.0282107
GO:0010482	regulation of epidermal cell division	3	2	0.0282107
GO:0010573	vascular endothelial growth factor production	3	2	0.0282107
GO:0010966	regulation of phosphate transport	3	2	0.0282107
GO:0014719	skeletal muscle satellite cell activation	3	2	0.0282107
GO:0016004	phospholipase activator activity	3	2	0.0282107
GO:0019976	interleukin-2 binding	3	2	0.0282107
GO:0021697	cerebellar cortex formation	3	2	0.0282107
GO:0031114	regulation of microtubule depolymerization	3	2	0.0282107
GO:0031440	regulation of mRNA 3'-end processing	3	2	0.0282107
GO:0032252	secretory granule localization	3	2	0.0282107
GO:0033106	cis-Golgi network membrane	3	2	0.0282107
GO:0033140	negative regulation of peptidyl-serine phosphorylation of STAT protein	3	2	0.0282107
GO:0034109	homotypic cell-cell adhesion	3	2	0.0282107
GO:0036315	cellular response to sterol	3	2	0.0282107
GO:0043368	positive T cell selection	3	2	0.0282107
GO:0045761	regulation of adenylate cyclase activity	3	2	0.0282107
GO:0046695	SLIK (SAGA-like) complex	3	2	0.0282107
GO:0047756	chondroitin 4-sulfotransferase activity	3	2	0.0282107
GO:0051295	establishment of meiotic spindle localization	3	2	0.0282107
GO:0051902	negative regulation of mitochondrial depolarization	3	2	0.0282107
GO:0061092	positive regulation of phospholipid translocation	3	2	0.0282107
GO:0061364	apoptotic process involved in luteolysis	3	2	0.0282107
GO:0071372	cellular response to follicle-stimulating hormone stimulus	3	2	0.0282107
GO:0071472	cellular response to salt stress	3	2	0.0282107
GO:0071691	cardiac muscle thin filament assembly	3	2	0.0282107
GO:0086013	membrane repolarization during cardiac muscle cell action potential	3	2	0.0282107
GO:0090310	negative regulation of methylation-dependent chromatin silencing	3	2	0.0282107
GO:0098599	palmitoyl hydrolase activity	3	2	0.0282107
GO:0098904	regulation of AV node cell action potential	3	2	0.0282107
GO:0099527	postsynapse to nucleus signaling pathway	3	2	0.0282107
GO:0120160	intraciliary transport particle A binding	3	2	0.0282107
GO:1901030	positive regulation of mitochondrial outer membrane permeabilization involved in apoptotic signaling pathway	3	2	0.0282107
GO:1990518	single-stranded 3'-5' DNA helicase activity	3	2	0.0282107
GO:2000809	positive regulation of synaptic vesicle clustering	3	2	0.0282107
GO:0009267	cellular response to starvation	44	9	0.0284738
GO:0007269	neurotransmitter secretion	18	5	0.0285659
GO:0009190	cyclic nucleotide biosynthetic process	18	5	0.0285659
GO:0010800	positive regulation of peptidyl-threonine phosphorylation	18	5	0.0285659
GO:0030863	cortical cytoskeleton	18	5	0.0285659
GO:0005267	potassium channel activity	66	12	0.0299888
GO:0006281	DNA repair	185	27	0.0303012
GO:0043406	positive regulation of MAP kinase activity	31	7	0.0310312
GO:0019900	kinase binding	59	11	0.0311586
GO:0006260	DNA replication	74	13	0.0316908
GO:0001784	phosphotyrosine residue binding	38	8	0.0323182
GO:0009055	electron transfer activity	38	8	0.0323182
GO:0051965	positive regulation of synapse assembly	38	8	0.0323182
GO:0031032	actomyosin structure organization	25	6	0.0338763
GO:0016922	nuclear receptor binding	13	4	0.0345573
GO:0017016	Ras GTPase binding	13	4	0.0345573
GO:0030318	melanocyte differentiation	13	4	0.0345573
GO:0030742	GTP-dependent protein binding	13	4	0.0345573
GO:0043537	negative regulation of blood vessel endothelial cell migration	13	4	0.0345573
GO:0086005	ventricular cardiac muscle cell action potential	13	4	0.0345573
GO:0090051	negative regulation of cell migration involved in sprouting angiogenesis	13	4	0.0345573
GO:0008066	glutamate receptor activity	19	5	0.0356529
GO:0045666	positive regulation of neuron differentiation	53	10	0.0360924
GO:0006898	receptor-mediated endocytosis	32	7	0.0363937
GO:0019902	phosphatase binding	32	7	0.0363937
GO:0050919	negative chemotaxis	32	7	0.0363937
GO:0022008	neurogenesis	39	8	0.037207
GO:0030496	midbody	99	16	0.0375138
GO:0005925	focal adhesion	115	18	0.0379194
GO:0005782	peroxisomal matrix	8	3	0.0384629
GO:0007035	vacuolar acidification	8	3	0.0384629
GO:0008194	UDP-glycosyltransferase activity	8	3	0.0384629
GO:0010827	regulation of glucose transmembrane transport	8	3	0.0384629
GO:0017162	aryl hydrocarbon receptor binding	8	3	0.0384629
GO:0019370	leukotriene biosynthetic process	8	3	0.0384629
GO:0030949	positive regulation of vascular endothelial growth factor receptor signaling pathway	8	3	0.0384629
GO:0033539	fatty acid beta-oxidation using acyl-CoA dehydrogenase	8	3	0.0384629
GO:0035612	AP-2 adaptor complex binding	8	3	0.0384629
GO:0035994	response to muscle stretch	8	3	0.0384629
GO:0042491	inner ear auditory receptor cell differentiation	8	3	0.0384629
GO:0044237	cellular metabolic process	8	3	0.0384629
GO:0048009	insulin-like growth factor receptor signaling pathway	8	3	0.0384629
GO:0050700	CARD domain binding	8	3	0.0384629
GO:0050771	negative regulation of axonogenesis	8	3	0.0384629
GO:0061462	protein localization to lysosome	8	3	0.0384629
GO:0071233	cellular response to leucine	8	3	0.0384629
GO:2000781	positive regulation of double-strand break repair	8	3	0.0384629
GO:0007156	homophilic cell adhesion via plasma membrane adhesion molecules	84	14	0.0395135
GO:0042127	regulation of cell population proliferation	140	21	0.0399632
GO:0000077	DNA damage checkpoint	26	6	0.0404222
GO:0006284	base-excision repair	26	6	0.0404222
GO:0048701	embryonic cranial skeleton morphogenesis	26	6	0.0404222
GO:0032956	regulation of actin cytoskeleton organization	54	10	0.040462
GO:0007268	chemical synaptic transmission	116	18	0.0408386
GO:0008022	protein C-terminus binding	108	17	0.040848
GO:0060173	limb development	33	7	0.0423325
GO:0005261	cation channel activity	40	8	0.0425686
GO:0032922	circadian regulation of gene expression	40	8	0.0425686
GO:0017137	Rab GTPase binding	93	15	0.0436989
GO:0016849	phosphorus-oxygen lyase activity	20	5	0.0437302
GO:0030544	Hsp70 protein binding	20	5	0.0437302
GO:0034394	protein localization to cell surface	20	5	0.0437302
GO:0055072	iron ion homeostasis	20	5	0.0437302
GO:0008509	anion transmembrane transporter activity	14	4	0.0446371
GO:0007507	heart development	159	23	0.0468163
GO:0090090	negative regulation of canonical Wnt signaling pathway	94	15	0.0473688
GO:0038083	peptidyl-tyrosine autophosphorylation	27	6	0.0477146
GO:0031234	extrinsic component of cytoplasmic side of plasma membrane	41	8	0.0484167
GO:0071347	cellular response to interleukin-1	41	8	0.0484167
GO:0010862	positive regulation of pathway-restricted SMAD protein phosphorylation	34	7	0.0488641
GO:0031623	receptor internalization	34	7	0.0488641

## Sheet: MeSH
MeSH ID	MeSH Term	Total Genes	Significant Genes	P-value
D017978	Receptors, Growth Factor	13	7	0.000112002
D020823	ADP-Ribosylation Factor 1	11	6	0.000328559
D014998	Y Chromosome	12961	1348	0.000334391
D015894	Genome, Human	12962	1348	0.000349884
D026801	Synteny	12962	1348	0.000349884
D017468	Receptors, Fibroblast Growth Factor	13	6	0.00101907
D003517	Cyclopentanes	3	3	0.00106131
D011518	Proto-Oncogene Proteins	62	15	0.00115137
D016678	Genome	13049	1353	0.00118179
D017871	Calcium-Calmodulin-Dependent Protein Kinases	18	7	0.00131208
D010766	Phosphorylation	319	50	0.00136752
D013252	Steroid 11-beta-Hydroxylase	6	4	0.00136879
D019869	Phosphatidylinositol 3-Kinases	76	17	0.0014259
D020662	Guanine Nucleotide Exchange Factors	20	7	0.00266275
D052004	Bone Morphogenetic Protein Receptors	7	4	0.00293564
D001920	Bradykinin	11	5	0.00299953
D051417	Focal Adhesion Kinase 1	4	3	0.0039209
D011958	Receptor, Epidermal Growth Factor	27	8	0.00435139
D013075	Sperm Capacitation	12	5	0.00471318
D008460	Meat	78	16	0.00487493
D042501	Angiogenic Proteins	8	4	0.00539841
D005982	Glutathione Transferase	67	14	0.00689992
D051272	Glucose Transporter Type 1	13	5	0.007022
D016283	Proto-Oncogene Proteins p21(ras)	9	4	0.00893757
D012822	Silicon Dioxide	5	3	0.00905741
D013111	Spider Venoms	5	3	0.00905741
D017479	Receptors, Platelet-Derived Growth Factor	5	3	0.00905741
D020126	Brefeldin A	5	3	0.00905741
D034041	Monomeric Clathrin Assembly Proteins	5	3	0.00905741
D018125	Receptors, Transforming Growth Factor beta	19	6	0.00942964
D016764	Cell Polarity	14	5	0.0100175
D000952	Antigens, Polyomavirus Transforming	2	2	0.0104114
D002800	Cholinesterase Inhibitors	2	2	0.0104114
D002802	Cholinesterases	2	2	0.0104114
D012293	Rifampin	2	2	0.0104114
D051562	Proto-Oncogene Proteins c-bcr	2	2	0.0104114
D054481	Thioredoxin Reductase 1	2	2	0.0104114
D051057	Proto-Oncogene Proteins c-akt	64	13	0.0114861
D015237	Dinoprost	51	11	0.0124142
D018909	src Homology Domains	15	5	0.0137842
D020794	Receptor Protein-Tyrosine Kinases	27	7	0.0161935
D007333	Insulin Resistance	6	3	0.016746
D052005	Bone Morphogenetic Protein Receptors, Type I	6	3	0.016746
D004789	Enzyme Activation	248	36	0.019049
D016392	Proto-Oncogene Proteins pp60(c-src)	11	4	0.0198234
D051744	Protein Kinase C-epsilon	11	4	0.0198234
D005947	Glucose	69	13	0.0210237
D007986	Luteinizing Hormone	48	10	0.0211385
D016212	Transforming Growth Factor beta	63	12	0.0240227
D018919	Neovascularization, Physiologic	56	11	0.0243012
D008183	Luteal Phase	23	6	0.0246571
D005182	Flavin-Adenine Dinucleotide	7	3	0.0271038
D008798	Mevalonic Acid	7	3	0.0271038
D011464	Epoprostenol	7	3	0.0271038
D024681	Potassium Channels, Calcium-Activated	7	3	0.0271038
D055504	Insulin Receptor Substrate Proteins	7	3	0.0271038
D010770	Phosphotransferases	12	4	0.0273786
D001391	Azo Compounds	3	2	0.0291116
D003541	Cystathionine beta-Synthase	3	2	0.0291116
D005287	Ferredoxin-NADP Reductase	3	2	0.0291116
D005452	Fluoresceins	3	2	0.0291116
D013766	5-Methyltetrahydrofolate-Homocysteine S-Methyltransferase	3	2	0.0291116
D013880	Thioredoxin-Disulfide Reductase	3	2	0.0291116
D015966	Gene Expression Regulation, Fungal	3	2	0.0291116
D019089	Stem Cell Factor	3	2	0.0291116
D019606	Phosphoamino Acids	3	2	0.0291116
D020692	rab3 GTP-Binding Proteins	3	2	0.0291116
D033961	Adaptor Protein Complex 1	3	2	0.0291116
D050811	Octamer Transcription Factor-1	3	2	0.0291116
D050940	Betaine-Homocysteine S-Methyltransferase	3	2	0.0291116
D051037	Large-Conductance Calcium-Activated Potassium Channel alpha Subunits	3	2	0.0291116
D051152	Clusterin	3	2	0.0291116
D051571	Protein Kinase C-alpha	24	6	0.0301196
D040301	Vascular Endothelial Growth Factor Receptor-2	37	8	0.0303792
D014162	Transfection	316	43	0.0306782
D017346	Protein-Serine-Threonine Kinases	119	19	0.0323868
D019204	GTP-Binding Proteins	120	19	0.0349391
D015971	Gene Expression Regulation, Enzymologic	144	22	0.0352561
D008565	Membrane Proteins	302	41	0.0352843
D048049	Extracellular Signal-Regulated MAP Kinases	45	9	0.0356169
D009004	Monosaccharide Transport Proteins	13	4	0.0364259
D010744	Phosphoric Monoester Hydrolases	19	5	0.0379054
D000804	Angiotensin II	32	7	0.0392786
D017923	Sodium-Hydrogen Exchangers	8	3	0.040127
D051416	Focal Adhesion Protein-Tyrosine Kinases	8	3	0.040127
D051596	Neurocalcin	8	3	0.040127
D051597	Hippocalcin	8	3	0.040127
D051745	Protein Kinase C-delta	8	3	0.040127
D004705	Endocytosis	46	9	0.0404219
D008564	Membrane Potentials	33	7	0.0456251
D034741	RNA, Small Interfering	148	22	0.0458402
D015815	Cell Adhesion Molecules	40	8	0.0461794
D005799	Genes, Dominant	20	5	0.0464306
D008246	Lysophospholipids	20	5	0.0464306
D000682	Amyloid	14	4	0.0469893
D010539	Permeability	14	4	0.0469893
D010716	Phosphatidylinositols	14	4	0.0469893
D018960	Hyaluronan Receptors	14	4	0.0469893
D042461	Vascular Endothelial Growth Factor A	77	13	0.047029
D022202	Chromosomes, Artificial, Bacterial	93	15	0.049189

## Sheet: KEGG
KEGG ID	KEGG Term	Total Genes	Significant Genes	P-value
bta04072	Phospholipase D signaling pathway	123	27	0.000176644
bta04012	ErbB signaling pathway	76	19	0.000281809
bta04550	Signaling pathways regulating pluripotency of stem cells	115	24	0.00086745
bta04144	Endocytosis	199	36	0.000922456
bta04713	Circadian entrainment	83	18	0.0023838
bta04919	Thyroid hormone signaling pathway	103	21	0.00242333
bta04360	Axon guidance	147	27	0.00312483
bta04725	Cholinergic synapse	99	20	0.00340533
bta04724	Glutamatergic synapse	93	19	0.0037379
bta04520	Adherens junction	67	15	0.00388899
bta04270	Vascular smooth muscle contraction	121	23	0.00396185
bta04540	Gap junction	74	16	0.00420767
bta04020	Calcium signaling pathway	165	29	0.00436257
bta04960	Aldosterone-regulated sodium reabsorption	32	9	0.00494879
bta04730	Long-term depression	50	12	0.00523007
bta04350	TGF-beta signaling pathway	77	16	0.00632231
bta00053	Ascorbate and aldarate metabolism	17	6	0.0063384
bta04726	Serotonergic synapse	91	18	0.00669791
bta00140	Steroid hormone biosynthesis	58	13	0.00690689
bta04976	Bile secretion	80	16	0.0092224
bta03440	Homologous recombination	35	9	0.00932103
bta04218	Cellular senescence	134	23	0.0138279
bta04911	Insulin secretion	71	14	0.0162048
bta04015	Rap1 signaling pathway	183	29	0.0181194
bta04925	Aldosterone synthesis and secretion	79	15	0.0182548
bta04611	Platelet activation	108	19	0.0187822
bta04972	Pancreatic secretion	87	16	0.0201046
bta04720	Long-term potentiation	53	11	0.0218746
bta04916	Melanogenesis	81	15	0.0225992
bta04062	Chemokine signaling pathway	157	25	0.0255472
bta04371	Apelin signaling pathway	119	20	0.0256602
bta04510	Focal adhesion	165	26	0.0260252
bta04211	Longevity regulating pathway	76	14	0.0282017
bta04723	Retrograde endocannabinoid signaling	113	19	0.0290366
bta04666	Fc gamma R-mediated phagocytosis	77	14	0.0312289
bta00983	Drug metabolism - other enzymes	63	12	0.0320224
bta04973	Carbohydrate digestion and absorption	36	8	0.0326162
bta04728	Dopaminergic synapse	107	18	0.0328782
bta00532	Glycosaminoglycan biosynthesis - chondroitin sulfate / dermatan sulfate	18	5	0.0358246
bta04152	AMPK signaling pathway	101	17	0.0372551
bta04971	Gastric acid secretion	65	12	0.039776
bta00860	Porphyrin and chlorophyll metabolism	31	7	0.0410075
bta04910	Insulin signaling pathway	118	19	0.0430163
bta04970	Salivary secretion	73	13	0.0430181
bta00040	Pentose and glucuronate interconversions	25	6	0.0435242
bta04650	Natural killer cell mediated cytotoxicity	96	16	0.0459154
bta04068	FoxO signaling pathway	104	17	0.0474836
bta04014	Ras signaling pathway	199	29	0.0489033
bta04918	Thyroid hormone synthesis	60	11	0.049923

## Sheet: InterPro
InterPro ID	InterPro Term	Total Genes	Significant Genes	P-value
IPR017441	Protein kinase, ATP binding site	311	56	8.67338e-06
IPR001245	Serine-threonine/tyrosine-protein kinase, catalytic domain	112	27	1.07503e-05
IPR011009	Protein kinase-like domain superfamily	447	72	2.77509e-05
IPR000719	Protein kinase domain	409	66	5.58417e-05
IPR020635	Tyrosine-protein kinase, catalytic domain	67	18	6.84475e-05
IPR017896	4Fe-4S ferredoxin-type, iron-sulphur binding domain	4	4	9.8408e-05
IPR008266	Tyrosine-protein kinase, active site	79	19	0.000216429
IPR001478	PDZ domain	126	26	0.00024968
IPR036034	PDZ superfamily	128	26	0.000324047
IPR010703	Dedicator of cytokinesis, C-terminal	8	5	0.000423161
IPR026791	Dedicator of cytokinesis	8	5	0.000423161
IPR027007	DHR-1 domain	8	5	0.000423161
IPR027357	DHR-2 domain	8	5	0.000423161
IPR032376	Dedicator of cytokinesis, N-terminal domain	5	4	0.000452889
IPR042455	Dedicator of cytokinesis, N-terminal, subdomain 1	5	4	0.000452889
IPR017937	Thioredoxin, conserved site	16	7	0.000490532
IPR002219	Protein kinase C-like, phorbol ester/diacylglycerol-binding domain	60	15	0.000627016
IPR010630	Olduvai domain	3	3	0.000988868
IPR017900	4Fe-4S ferredoxin, iron-sulphur binding, conserved site	3	3	0.000988868
IPR003961	Fibronectin type III	171	30	0.00153051
IPR000014	PAS domain	30	9	0.00195375
IPR035965	PAS domain superfamily	30	9	0.00195375
IPR020454	Diacylglycerol/phorbol-ester binding	20	7	0.00232545
IPR003617	Transcription elongation factor, TFIIS/CRSP70, N-terminal, sub-type	7	4	0.00268829
IPR041020	ARHGEF1-like, PH domain	7	4	0.00268829
IPR000333	Ser/Thr protein kinase, TGFB receptor	11	5	0.00270099
IPR035441	TFIIS/LEDGF domain superfamily	11	5	0.00270099
IPR001610	PAC motif	16	6	0.00322607
IPR002213	UDP-glucuronosyl/UDP-glucosyltransferase	16	6	0.00322607
IPR007237	CD20-like family	16	6	0.00322607
IPR036116	Fibronectin type III superfamily	180	30	0.00341881
IPR027417	P-loop containing nucleoside triphosphate hydrolase	736	96	0.00349999
IPR039370	Transcription factor BTF3	4	3	0.00366025
IPR009030	Growth factor receptor cysteine-rich domain superfamily	115	21	0.00452085
IPR000408	Regulator of chromosome condensation, RCC1	17	6	0.00456984
IPR008271	Serine/threonine-protein kinase, active site	256	39	0.00483525
IPR017923	Transcription factor IIS, N-terminal	8	4	0.00495342
IPR020903	Epithelial sodium channel, conserved site	8	4	0.00495342
IPR000198	Rho GTPase-activating protein domain	53	12	0.00513234
IPR006652	Kelch repeat type 1	48	11	0.00657198
IPR000472	Activin types I and II receptor domain	9	4	0.00821707
IPR001873	Epithelial sodium channel	9	4	0.00821707
IPR008145	Guanylate kinase/L-type calcium channel beta subunit	19	6	0.00842209
IPR009091	Regulator of chromosome condensation 1/beta-lactamase-inhibitor protein II	19	6	0.00842209
IPR001050	Syndecan	5	3	0.00847129
IPR003886	NIDO domain	5	3	0.00847129
IPR013768	Intercellular adhesion molecule, N-terminal	5	3	0.00847129
IPR024678	Serine/threonine-protein kinase OSR1/WNK, CCT domain	5	3	0.00847129
IPR033772	UPA domain	5	3	0.00847129
IPR036757	Transferrin receptor-like, dimerisation domain superfamily	5	3	0.00847129
IPR037936	Netrin receptor UNC5	5	3	0.00847129
IPR039373	Glutamate carboxypeptidase 2-like	5	3	0.00847129
IPR011992	EF-hand domain pair	224	34	0.00857255
IPR013783	Immunoglobulin-like fold	681	87	0.00904908
IPR015915	Kelch-type beta propeller	57	12	0.00939066
IPR001660	Sterile alpha motif domain	71	14	0.00951908
IPR035892	C2 domain superfamily	138	23	0.00954554
IPR000637	HMG-I/HMG-Y, DNA-binding, conserved site	2	2	0.00993122
IPR000764	Uridine kinase-like	2	2	0.00993122
IPR001265	Formin homology family, Cappuccino subfamily	2	2	0.00993122
IPR001318	Inhibin, beta C subunit	2	2	0.00993122
IPR002298	DNA polymerase A	2	2	0.00993122
IPR003127	SoHo domain	2	2	0.00993122
IPR003726	Homocysteine-binding domain	2	2	0.00993122
IPR006083	Phosphoribulokinase/uridine kinase	2	2	0.00993122
IPR007264	H/ACA ribonucleoprotein complex, subunit Nop10	2	2	0.00993122
IPR007371	Thiamin pyrophosphokinase, catalytic domain	2	2	0.00993122
IPR007964	MICOS complex subunit MIC19/MIC25	2	2	0.00993122
IPR009051	Alpha-helical ferredoxin	2	2	0.00993122
IPR009281	Transmembrane protein 176A/B	2	2	0.00993122
IPR013721	STAG	2	2	0.00993122
IPR014936	Axin beta-catenin binding	2	2	0.00993122
IPR015653	Intercellular adhesion molecule 2	2	2	0.00993122
IPR021785	Domain of unknown function DUF3350	2	2	0.00993122
IPR022701	Glycosyltransferase family 1, N-terminal	2	2	0.00993122
IPR024309	Nuclear Testis protein, N-terminal	2	2	0.00993122
IPR024310	NUT family	2	2	0.00993122
IPR027887	Protein of unknown function DUF4464	2	2	0.00993122
IPR028067	Interleukin-32	2	2	0.00993122
IPR029716	WAP four-disulfide core domain protein 18	2	2	0.00993122
IPR029731	OKL38 family	2	2	0.00993122
IPR030294	Palmitoyl-protein thioesterase 1	2	2	0.00993122
IPR030717	Dedicator of cytokinesis protein 1/5	2	2	0.00993122
IPR031194	Syndecan-3	2	2	0.00993122
IPR031865	Domain of unknown function DUF4757	2	2	0.00993122
IPR032101	Axin-1/2, tankyrase-binding domain	2	2	0.00993122
IPR036371	Thiamin pyrophosphokinase, thiamin-binding domain superfamily	2	2	0.00993122
IPR036589	Homocysteine-binding domain superfamily	2	2	0.00993122
IPR036756	H/ACA ribonucleoprotein complex, subunit Nop10 superfamily	2	2	0.00993122
IPR036759	Thiamin pyrophosphokinase, catalytic domain superfamily	2	2	0.00993122
IPR039496	CCDC92/74, coiled-coil domain	2	2	0.00993122
IPR040329	Chemokine-like protein TAFA-5	2	2	0.00993122
IPR000210	BTB/POZ domain	131	22	0.0101574
IPR002073	3'5'-cyclic nucleotide phosphodiesterase, catalytic domain	20	6	0.0110349
IPR023174	3'5'-cyclic nucleotide phosphodiesterase, conserved site	20	6	0.0110349
IPR036971	3'5'-cyclic nucleotide phosphodiesterase, catalytic domain superfamily	20	6	0.0110349
IPR008936	Rho GTPase activation protein	73	14	0.0121293
IPR005331	Sulfotransferase	10	4	0.0126255
IPR007484	Peptidase M28	10	4	0.0126255
IPR016257	Ephrin receptor type-A /type-B	10	4	0.0126255
IPR017096	BTB-kelch protein	33	8	0.0137581
IPR000700	PAS-associated, C-terminal	6	3	0.0156916
IPR001158	DIX domain	6	3	0.0156916
IPR002715	Nascent polypeptide-associated complex NAC domain	6	3	0.0156916
IPR004724	Epithelial sodium channel, chordates	6	3	0.0156916
IPR014821	Inositol 1,4,5-trisphosphate/ryanodine receptor	6	3	0.0156916
IPR038187	NAC A/B domain superfamily	6	3	0.0156916
IPR038207	DIX domain superfamily	6	3	0.0156916
IPR013766	Thioredoxin domain	34	8	0.0164602
IPR008144	Guanylate kinase-like domain	16	5	0.0167352
IPR018297	Adenylyl cyclase class-4/guanylyl cyclase, conserved site	16	5	0.0167352
IPR003607	HD/PDEase domain	22	6	0.0178807
IPR001090	Ephrin receptor ligand binding domain	11	4	0.0182966
IPR001426	Tyrosine-protein kinase, receptor class V, conserved site	11	4	0.0182966
IPR002553	Clathrin/coatomer adaptor, adaptin-like, N-terminal	11	4	0.0182966
IPR023753	FAD/NAD(P)-binding domain	11	4	0.0182966
IPR027936	Ephrin receptor, transmembrane domain	11	4	0.0182966
IPR018490	Cyclic nucleotide-binding-like	35	8	0.0195247
IPR001791	Laminin G domain	49	10	0.0209033
IPR011993	PH-like domain superfamily	342	46	0.0219666
IPR016024	Armadillo-type fold	293	40	0.0250626
IPR013761	Sterile alpha motif/pointed domain superfamily	95	16	0.025133
IPR001828	Receptor, ligand binding region	30	7	0.0253086
IPR000261	EH domain	12	4	0.0253185
IPR018011	Carbohydrate sulfotransferase 8-10	7	3	0.0254441
IPR036723	Alpha-catenin/vinculin-like superfamily	7	3	0.0254441
IPR001054	Adenylyl cyclase class-3/4/guanylyl cyclase	18	5	0.0277733
IPR011641	Tyrosine-protein kinase ephrin type A/B receptor-like	18	5	0.0277733
IPR013767	PAS fold	18	5	0.0277733
IPR023088	3'5'-cyclic nucleotide phosphodiesterase	18	5	0.0277733
IPR029787	Nucleotide cyclase	18	5	0.0277733
IPR001098	DNA-directed DNA polymerase, family A, palm domain	3	2	0.0278159
IPR001446	5-lipoxygenase-activating protein	3	2	0.0278159
IPR001882	Biotin-binding site	3	2	0.0278159
IPR002259	Equilibrative nucleoside transporter	3	2	0.0278159
IPR002472	Palmitoyl protein thioesterase	3	2	0.0278159
IPR003079	Nuclear receptor ROR	3	2	0.0278159
IPR003334	GPCR, family 2,latrophilin ,C-terminal	3	2	0.0278159
IPR003924	GPCR, family 2, latrophilin	3	2	0.0278159
IPR005398	Tubby, N-terminal	3	2	0.0278159
IPR005408	Two pore domain potassium channel, TWIK family	3	2	0.0278159
IPR005445	Voltage-dependent calcium channel, T-type, alpha-1 subunit	3	2	0.0278159
IPR005792	Protein disulphide isomerase	3	2	0.0278159
IPR007763	NADH dehydrogenase [ubiquinone] 1 alpha subcomplex subunit 12	3	2	0.0278159
IPR013333	Ryanodine receptor	3	2	0.0278159
IPR014375	Protein kinase C, alpha/beta/gamma types	3	2	0.0278159
IPR015212	Regulator of G protein signalling-like domain	3	2	0.0278159
IPR016313	Disks large 1-like	3	2	0.0278159
IPR019583	PDZ-associated domain of NMDA receptors	3	2	0.0278159
IPR019590	Disks large homologue 1, N-terminal PEST domain	3	2	0.0278159
IPR022308	Synaptic vesicle protein SV2	3	2	0.0278159
IPR025946	CABIT domain	3	2	0.0278159
IPR026074	Microtubule associated protein 1	3	2	0.0278159
IPR027353	NET domain	3	2	0.0278159
IPR028169	Raftlin family	3	2	0.0278159
IPR029417	FAM227 Protein	3	2	0.0278159
IPR032425	Talin, N-terminal F0 domain	3	2	0.0278159
IPR032498	PI3K p85 subunit, inter-SH2 domain	3	2	0.0278159
IPR033237	BMP/retinoic acid-inducible neural-specific protein	3	2	0.0278159
IPR034672	Salt-Inducible kinase, catalytic domain	3	2	0.0278159
IPR035020	PI3K p85 subunit, C-terminal SH2 domain	3	2	0.0278159
IPR035022	PI3K p85 subunit, N-terminal SH2 domain	3	2	0.0278159
IPR036529	Coactivator CBP, KIX domain superfamily	3	2	0.0278159
IPR037844	ASAP, PH domain	3	2	0.0278159
IPR037872	Rab3	3	2	0.0278159
IPR038336	NET domain superfamily	3	2	0.0278159
IPR039005	CSPG repeat	3	2	0.0278159
IPR039031	Mucolipin	3	2	0.0278159
IPR039041	Nav/unc-53 family	3	2	0.0278159
IPR039662	Cohesin subunit Scc3/SA	3	2	0.0278159
IPR040370	Coiled-coil domain-containing protein 74A/74B/92	3	2	0.0278159
IPR041159	Fibroblast growth factor receptor, transmembrane domain	3	2	0.0278159
IPR041348	VEGFR-2, Transmembrane domain	3	2	0.0278159
IPR011333	SKP1/BTB/POZ domain superfamily	144	22	0.0281263
IPR001715	Calponin homology domain	66	12	0.0285473
IPR028082	Periplasmic binding protein-like I	31	7	0.0299651
IPR000159	Ras-associating (RA) domain	38	8	0.0311153
IPR014710	RmlC-like jelly roll fold	38	8	0.0311153
IPR002870	Peptidase M12B, propeptide	45	9	0.0312298
IPR000884	Thrombospondin type-1 (TSP1) repeat	60	11	0.0332587
IPR036383	Thrombospondin type-1 (TSP1) repeat superfamily	60	11	0.0332587
IPR000906	ZU5 domain	13	4	0.0337494
IPR004038	Ribosomal protein L7Ae/L30e/S12e/Gadd45	13	4	0.0337494
IPR005113	uDENN domain	13	4	0.0337494
IPR006091	Acyl-CoA oxidase/dehydrogenase, central domain	13	4	0.0337494
IPR002130	Cyclophilin-type peptidyl-prolyl cis-trans isomerase domain	19	5	0.0346844
IPR000595	Cyclic nucleotide-binding domain	32	7	0.0351649
IPR041489	PDZ domain 6	32	7	0.0351649
IPR036872	CH domain superfamily	68	12	0.0351707
IPR036028	SH3-like domain superfamily	181	26	0.0363432
IPR001041	2Fe-2S ferredoxin-type iron-sulfur binding domain	8	3	0.0377386
IPR027789	Syndecan/Neurexin domain	8	3	0.0377386
IPR036010	2Fe-2S ferredoxin-like superfamily	8	3	0.0377386
IPR000195	Rab-GTPase-TBC domain	33	7	0.0409283
IPR006020	PTB/PI domain	33	7	0.0409283
IPR029000	Cyclophilin-like domain superfamily	20	5	0.0425675
IPR013098	Immunoglobulin I-set	134	20	0.0433815
IPR001194	cDENN domain	14	4	0.0436189
IPR005112	dDENN domain	14	4	0.0436189
IPR035595	UDP-glycosyltransferase family, conserved site	14	4	0.0436189
IPR011705	BTB/Kelch-associated	48	9	0.045258
IPR035969	Rab-GTPase-TBC domain superfamily	34	7	0.0472719

## Sheet: Reactome
Reactome ID	Reactome Term	Total Genes	Significant Genes	P-value
bta04072	Phospholipase D signaling pathway	123	27	0.000176644
bta04012	ErbB signaling pathway	76	19	0.000281809
bta04550	Signaling pathways regulating pluripotency of stem cells	115	24	0.00086745
bta04144	Endocytosis	199	36	0.000922456
bta04713	Circadian entrainment	83	18	0.0023838
bta04919	Thyroid hormone signaling pathway	103	21	0.00242333
bta04360	Axon guidance	147	27	0.00312483
bta04725	Cholinergic synapse	99	20	0.00340533
bta04724	Glutamatergic synapse	93	19	0.0037379
bta04520	Adherens junction	67	15	0.00388899
bta04270	Vascular smooth muscle contraction	121	23	0.00396185
bta04540	Gap junction	74	16	0.00420767
bta04020	Calcium signaling pathway	165	29	0.00436257
bta04960	Aldosterone-regulated sodium reabsorption	32	9	0.00494879
bta04730	Long-term depression	50	12	0.00523007
bta04350	TGF-beta signaling pathway	77	16	0.00632231
bta00053	Ascorbate and aldarate metabolism	17	6	0.0063384
bta04726	Serotonergic synapse	91	18	0.00669791
bta00140	Steroid hormone biosynthesis	58	13	0.00690689
bta04976	Bile secretion	80	16	0.0092224
bta03440	Homologous recombination	35	9	0.00932103
bta04218	Cellular senescence	134	23	0.0138279
bta04911	Insulin secretion	71	14	0.0162048
bta04015	Rap1 signaling pathway	183	29	0.0181194
bta04925	Aldosterone synthesis and secretion	79	15	0.0182548
bta04611	Platelet activation	108	19	0.0187822
bta04972	Pancreatic secretion	87	16	0.0201046
bta04720	Long-term potentiation	53	11	0.0218746
bta04916	Melanogenesis	81	15	0.0225992
bta04062	Chemokine signaling pathway	157	25	0.0255472
bta04371	Apelin signaling pathway	119	20	0.0256602
bta04510	Focal adhesion	165	26	0.0260252
bta04211	Longevity regulating pathway	76	14	0.0282017
bta04723	Retrograde endocannabinoid signaling	113	19	0.0290366
bta04666	Fc gamma R-mediated phagocytosis	77	14	0.0312289
bta00983	Drug metabolism - other enzymes	63	12	0.0320224
bta04973	Carbohydrate digestion and absorption	36	8	0.0326162
bta04728	Dopaminergic synapse	107	18	0.0328782
bta00532	Glycosaminoglycan biosynthesis - chondroitin sulfate / dermatan sulfate	18	5	0.0358246
bta04152	AMPK signaling pathway	101	17	0.0372551
bta04971	Gastric acid secretion	65	12	0.039776
bta00860	Porphyrin and chlorophyll metabolism	31	7	0.0410075
bta04910	Insulin signaling pathway	118	19	0.0430163
bta04970	Salivary secretion	73	13	0.0430181
bta00040	Pentose and glucuronate interconversions	25	6	0.0435242
bta04650	Natural killer cell mediated cytotoxicity	96	16	0.0459154
bta04068	FoxO signaling pathway	104	17	0.0474836
bta04014	Ras signaling pathway	199	29	0.0489033
bta04918	Thyroid hormone synthesis	60	11	0.049923

## Sheet: MSigDB
MSig ID	MSig Term	Total Genes	Significant Genes	P-value
M19292	Ensembl 99 Genes in Cytogenetic Band chr1p36	255	67	5.89056e-13
M7154	Ensembl 99 Genes in Cytogenetic Band chr15q15	58	27	3.02257e-12
M6828	Ensembl 99 Genes in Cytogenetic Band chr7q36	62	24	4.9466e-09
M17536	Ensembl 99 Genes in Cytogenetic Band chr1p35	58	23	5.96e-09
M3783	Ensembl 99 Genes in Cytogenetic Band chr2q37	87	29	7.34502e-09
M30657	Genes predicted to be targets of miRBase v22 microRNA hsa-miR-130b-3p in miRDB v6.0 with MirTarget v4 prediction scores > 80 (high confidence targets).	338	69	3.72928e-08
M30660	Genes predicted to be targets of miRBase v22 microRNA hsa-miR-4295 in miRDB v6.0 with MirTarget v4 prediction scores > 80 (high confidence targets).	334	68	5.22866e-08
M30669	Genes predicted to be targets of miRBase v22 microRNA hsa-miR-3666 in miRDB v6.0 with MirTarget v4 prediction scores > 80 (high confidence targets).	334	68	5.22866e-08
M30584	Genes predicted to be targets of miRBase v22 microRNA hsa-miR-6885-3p in miRDB v6.0 with MirTarget v4 prediction scores > 80 (high confidence targets).	323	66	7.11518e-08
M30664	Genes predicted to be targets of miRBase v22 microRNA hsa-miR-301b-3p in miRDB v6.0 with MirTarget v4 prediction scores > 80 (high confidence targets).	332	67	9.32397e-08
M30663	Genes predicted to be targets of miRBase v22 microRNA hsa-miR-301a-3p in miRDB v6.0 with MirTarget v4 prediction scores > 80 (high confidence targets).	333	67	1.05073e-07
M30620	Genes predicted to be targets of miRBase v22 microRNA hsa-miR-454-3p in miRDB v6.0 with MirTarget v4 prediction scores > 80 (high confidence targets).	362	71	1.25831e-07
M30650	Genes predicted to be targets of miRBase v22 microRNA hsa-miR-130a-3p in miRDB v6.0 with MirTarget v4 prediction scores > 80 (high confidence targets).	337	67	1.68191e-07
M13954	Genes within amplicon 8q12-q22 identified in a copy number alterations study of 191 breast tumor samples.	116	32	2.00304e-07
M4500	Genes down-regulated in fibroblasts expressing mutant forms of ERCC3 [GeneID=2071] after UV irradiation.	767	125	2.53204e-07
M30412	Genes predicted to be targets of miRBase v22 microRNA hsa-miR-153-5p in miRDB v6.0 with MirTarget v4 prediction scores > 80 (high confidence targets).	857	136	3.52197e-07
M19512	Ensembl 99 Genes in Cytogenetic Band chr4q12	26	13	4.97623e-07
M7403	Genes up-regulated in immature neuron cell line: control versus interferon alpha (12h).	165	39	8.24876e-07
M30975	Genes predicted to be targets of miRBase v22 microRNA hsa-miR-217-5p in miRDB v6.0 with MirTarget v4 prediction scores > 80 (high confidence targets).	153	37	8.65938e-07
M30734	Genes predicted to be targets of miRBase v22 microRNA hsa-miR-6868-3p in miRDB v6.0 with MirTarget v4 prediction scores > 80 (high confidence targets).	210	46	9.11519e-07
M1438	Ensembl 99 Genes in Cytogenetic Band chr8q22	61	20	2.09423e-06
M11310	Ensembl 99 Genes in Cytogenetic Band chr15q14	21	11	2.1331e-06
M30621	Genes predicted to be targets of miRBase v22 microRNA hsa-miR-5006-3p in miRDB v6.0 with MirTarget v4 prediction scores > 80 (high confidence targets).	299	58	2.57103e-06
M1196	Ensembl 99 Genes in Cytogenetic Band chr4q13	43	16	3.3573e-06
M31375	Genes predicted to be targets of miRBase v22 microRNA hsa-miR-1248 in miRDB v6.0 with MirTarget v4 prediction scores > 80 (high confidence targets).	107	28	3.57065e-06
M12720	Ensembl 99 Genes in Cytogenetic Band chr2q22	9	7	4.11745e-06
M30613	Genes predicted to be targets of miRBase v22 microRNA hsa-miR-4755-5p in miRDB v6.0 with MirTarget v4 prediction scores > 80 (high confidence targets).	298	57	4.91512e-06
M31116	Genes predicted to be targets of miRBase v22 microRNA hsa-miR-142-3p in miRDB v6.0 with MirTarget v4 prediction scores > 80 (high confidence targets).	139	33	5.11453e-06
M30507	Genes predicted to be targets of miRBase v22 microRNA hsa-miR-1250-3p in miRDB v6.0 with MirTarget v4 prediction scores > 80 (high confidence targets).	424	74	6.94712e-06
M4155	Genes having at least one occurence of the transcription factor binding site V$E2F_Q2 (v7.4 TRANSFAC) in the regions spanning up to 4 kb around their transcription starting sites.	148	34	7.97825e-06
M30551	Genes predicted to be targets of miRBase v22 microRNA hsa-miR-4422 in miRDB v6.0 with MirTarget v4 prediction scores > 80 (high confidence targets).	360	65	8.1342e-06
M30456	Genes predicted to be targets of miRBase v22 microRNA hsa-miR-1468-3p in miRDB v6.0 with MirTarget v4 prediction scores > 80 (high confidence targets).	534	88	1.03535e-05
M14463	Genes having at least one occurence of the highly conserved motif M17 AACTTT in the region spanning up to 4 kb around their transcription start sites. The motif does not match any known transcription factor binding site (v7.4 TRANSFAC).	1506	207	1.44171e-05
M30781	Genes predicted to be targets of miRBase v22 microRNA hsa-let-7a-2-3p in miRDB v6.0 with MirTarget v4 prediction scores > 80 (high confidence targets).	235	46	2.15405e-05
M30791	Genes predicted to be targets of miRBase v22 microRNA hsa-let-7g-3p in miRDB v6.0 with MirTarget v4 prediction scores > 80 (high confidence targets).	235	46	2.15405e-05
M4594	Selected genes down-regulated in WS1 (fibroblast) in response to irradiation with low dose UV-C.	54	17	2.2126e-05
M14594	Genes with copy number losses in primary neuroblastoma tumors.	622	98	2.2159e-05
M8044	Genes down-regulated in CD8 T cells stimulated by IFNA2 [GeneID=3440] versus those activated by anti-CD3 and anti-CD28.	150	33	2.78975e-05
M11384	Ensembl 99 Genes in Cytogenetic Band chr10q21	35	13	2.85465e-05
M30567	Genes predicted to be targets of miRBase v22 microRNA hsa-miR-196a-1-3p in miRDB v6.0 with MirTarget v4 prediction scores > 80 (high confidence targets).	316	57	2.9774e-05
M15349	Genes having at least one occurence of the transcription factor binding site V$DBP_Q6 (v7.4 TRANSFAC) in the regions spanning up to 4 kb around their transcription starting sites.	197	40	3.06105e-05
M13325	Genes having at least one occurence of the transcription factor binding site V$FOXJ2_01 (v7.4 TRANSFAC) in the regions spanning up to 4 kb around their transcription starting sites.	145	32	3.43608e-05
M10398	The process in which the anatomical structures of a cell part are generated and organized. [GOC:mah]	561	89	4.07429e-05
M30445	Genes predicted to be targets of miRBase v22 microRNA hsa-let-7f-1-3p in miRDB v6.0 with MirTarget v4 prediction scores > 80 (high confidence targets).	595	93	4.89216e-05
M30483	Genes predicted to be targets of miRBase v22 microRNA hsa-miR-579-3p in miRDB v6.0 with MirTarget v4 prediction scores > 80 (high confidence targets).	411	69	5.12585e-05
M31160	Genes predicted to be targets of miRBase v22 microRNA hsa-miR-6807-3p in miRDB v6.0 with MirTarget v4 prediction scores > 80 (high confidence targets).	116	27	5.20864e-05
M31153	Genes predicted to be targets of miRBase v22 microRNA hsa-miR-374b-3p in miRDB v6.0 with MirTarget v4 prediction scores > 80 (high confidence targets).	110	26	5.39686e-05
M19101	Genes having at least one occurence of the transcription factor binding site V$MMEF2_Q6 (v7.4 TRANSFAC) in the regions spanning up to 4 kb around their transcription starting sites.	216	42	5.67772e-05
M15330	The process in which a relatively unspecialized cell acquires specialized features of a neuron. [GOC:mah]	1092	154	5.70484e-05
M30851	Genes predicted to be targets of miRBase v22 microRNA hsa-miR-205-5p in miRDB v6.0 with MirTarget v4 prediction scores > 80 (high confidence targets).	182	37	5.82558e-05
M16911	Genes having at least one occurence of the highly conserved motif M55 TGGAAA sites. The motif matches transcription factor binding site V$NFAT_Q4_01 (v7.4 TRANSFAC).	1422	193	6.24549e-05
M30443	Genes predicted to be targets of miRBase v22 microRNA hsa-miR-98-3p in miRDB v6.0 with MirTarget v4 prediction scores > 80 (high confidence targets).	599	93	6.31877e-05
M8906	Genes down-regulated in CD4 [GeneID=920] T cells versus RAG2 [GeneID=5897] knockout NK cells.	156	33	6.38707e-05
M30623	Genes predicted to be targets of miRBase v22 microRNA hsa-miR-548at-5p in miRDB v6.0 with MirTarget v4 prediction scores > 80 (high confidence targets).	288	52	6.3877e-05
M17810	Any protein complex that is part of the plasma membrane. [GOC:dos]	452	74	6.47916e-05
M32502	Genes predicted to be targets of miRBase v22 microRNA hsa-miR-15a-3p in miRDB v6.0 with MirTarget v4 prediction scores > 80 (high confidence targets).	33	12	7.38448e-05
M17454	Genes up-regulated in breast cancer tumors (formed by MCF-7 xenografts) resistant to tamoxifen [PubChem=5376].	470	76	7.86201e-05
M30872	Genes predicted to be targets of miRBase v22 microRNA hsa-miR-485-3p in miRDB v6.0 with MirTarget v4 prediction scores > 80 (high confidence targets).	171	35	7.91137e-05
M31668	Genes predicted to be targets of miRBase v22 microRNA hsa-miR-141-5p in miRDB v6.0 with MirTarget v4 prediction scores > 80 (high confidence targets).	82	21	8.07381e-05
M30475	Genes predicted to be targets of miRBase v22 microRNA hsa-miR-19a-3p in miRDB v6.0 with MirTarget v4 prediction scores > 80 (high confidence targets).	517	82	8.20999e-05
M30446	Genes predicted to be targets of miRBase v22 microRNA hsa-let-7b-3p in miRDB v6.0 with MirTarget v4 prediction scores > 80 (high confidence targets).	596	92	8.58445e-05
M1856	Genes having at least one occurence of the highly conserved motif M168 YTAAYNGCT in the region spanning up to 4 kb around their transcription start sites. The motif does not match any known transcription factor binding site (v7.4 TRANSFAC).	113	26	8.74437e-05
M30865	Genes predicted to be targets of miRBase v22 microRNA hsa-miR-539-3p in miRDB v6.0 with MirTarget v4 prediction scores > 80 (high confidence targets).	172	35	8.95067e-05
M30438	Genes predicted to be targets of miRBase v22 microRNA hsa-let-7a-3p in miRDB v6.0 with MirTarget v4 prediction scores > 80 (high confidence targets).	597	92	9.13483e-05
M30840	Genes predicted to be targets of miRBase v22 microRNA hsa-miR-12135 in miRDB v6.0 with MirTarget v4 prediction scores > 80 (high confidence targets).	159	33	9.443e-05
M30598	Genes predicted to be targets of miRBase v22 microRNA hsa-miR-6875-3p in miRDB v6.0 with MirTarget v4 prediction scores > 80 (high confidence targets).	322	56	9.81772e-05
M30422	Genes predicted to be targets of miRBase v22 microRNA hsa-miR-3646 in miRDB v6.0 with MirTarget v4 prediction scores > 80 (high confidence targets).	710	106	9.94145e-05
M30476	Genes predicted to be targets of miRBase v22 microRNA hsa-miR-548aw in miRDB v6.0 with MirTarget v4 prediction scores > 80 (high confidence targets).	497	79	0.000102551
M30419	Genes predicted to be targets of miRBase v22 microRNA hsa-miR-6867-5p in miRDB v6.0 with MirTarget v4 prediction scores > 80 (high confidence targets).	687	103	0.000105712
M30534	Genes predicted to be targets of miRBase v22 microRNA hsa-miR-548az-3p in miRDB v6.0 with MirTarget v4 prediction scores > 80 (high confidence targets).	383	64	0.000109071
M10112	Genes having at least one occurence of the highly conserved motif M140 RNGTGGGC in the region spanning up to 4 kb around their transcription start sites. The motif does not match any known transcription factor binding site (v7.4 TRANSFAC).	592	91	0.000109271
M30486	Genes predicted to be targets of miRBase v22 microRNA hsa-miR-664b-3p in miRDB v6.0 with MirTarget v4 prediction scores > 80 (high confidence targets).	406	67	0.000111485
M31213	Genes predicted to be targets of miRBase v22 microRNA hsa-miR-4766-3p in miRDB v6.0 with MirTarget v4 prediction scores > 80 (high confidence targets).	115	26	0.000119066
M1608	Genes having at least one occurence of the transcription factor binding site V$NFE2_01 (v7.4 TRANSFAC) in the regions spanning up to 4 kb around their transcription starting sites.	195	38	0.000119803
M30592	Genes predicted to be targets of miRBase v22 microRNA hsa-miR-493-5p in miRDB v6.0 with MirTarget v4 prediction scores > 80 (high confidence targets).	377	63	0.000122949
M3643	Genes having at least one occurence of the highly conserved motif M41 TGACAGNY sites. The motif matches transcription factor binding site V$MEIS1_01 (v7.4 TRANSFAC).	666	100	0.000125797
M30680	Genes predicted to be targets of miRBase v22 microRNA hsa-miR-218-5p in miRDB v6.0 with MirTarget v4 prediction scores > 80 (high confidence targets).	340	58	0.000127996
M30500	Genes predicted to be targets of miRBase v22 microRNA hsa-let-7c-3p in miRDB v6.0 with MirTarget v4 prediction scores > 80 (high confidence targets).	472	75	0.000154311
M30518	Genes predicted to be targets of miRBase v22 microRNA hsa-miR-627-3p in miRDB v6.0 with MirTarget v4 prediction scores > 80 (high confidence targets).	365	61	0.000156219
M30478	Genes predicted to be targets of miRBase v22 microRNA hsa-miR-19b-3p in miRDB v6.0 with MirTarget v4 prediction scores > 80 (high confidence targets).	519	81	0.000156527
M30889	Genes predicted to be targets of miRBase v22 microRNA hsa-miR-580-3p in miRDB v6.0 with MirTarget v4 prediction scores > 80 (high confidence targets).	170	34	0.000159377
M12785	The modification of peptidyl-threonine. [GOC:go_curators]	98	23	0.000159742
M17214	Genes having at least one occurence of the highly conserved motif M23 TAATTA sites. The motif matches transcription factor binding site V$CHX10_01 (v7.4 TRANSFAC).	655	98	0.000167604
M30496	Genes predicted to be targets of miRBase v22 microRNA hsa-miR-4668-5p in miRDB v6.0 with MirTarget v4 prediction scores > 80 (high confidence targets).	366	61	0.000168786
M30984	Genes predicted to be targets of miRBase v22 microRNA hsa-miR-4782-5p in miRDB v6.0 with MirTarget v4 prediction scores > 80 (high confidence targets).	131	28	0.000185204
M30425	Genes predicted to be targets of miRBase v22 microRNA hsa-miR-335-3p in miRDB v6.0 with MirTarget v4 prediction scores > 80 (high confidence targets).	682	101	0.000196658
M3959	Ensembl 99 Genes in Cytogenetic Band chr15q21	69	18	0.000198786
M8014	Ensembl 99 Genes in Cytogenetic Band chr10q26	69	18	0.000198786
M8720	Genes having at least one occurence of the transcription factor binding site V$STAT5A_03 (v7.4 TRANSFAC) in the regions spanning up to 4 kb around their transcription starting sites.	200	38	0.000206532
M8239	Genes up-regulated in polarizing CD4 [GeneID=920] Th17 cells treated by digoxin [PubChem=2724385]: wildtype versus RORC [GeneID=6097] knockout.	159	32	0.000217694
M30471	Genes predicted to be targets of miRBase v22 microRNA hsa-miR-548ar-3p in miRDB v6.0 with MirTarget v4 prediction scores > 80 (high confidence targets).	454	72	0.000220468
M4372	Genes having at least one occurence of the transcription factor binding site V$STAT5A_04 (v7.4 TRANSFAC) in the regions spanning up to 4 kb around their transcription starting sites.	166	33	0.000222434
M3980	Genes having at least one occurence of the highly conserved motif M64 TTANTCA in the region spanning up to 4 kb around their transcription start sites. The motif does not match any known transcription factor binding site (v7.4 TRANSFAC).	725	106	0.000225207
M30415	Genes predicted to be targets of miRBase v22 microRNA hsa-miR-607 in miRDB v6.0 with MirTarget v4 prediction scores > 80 (high confidence targets).	767	111	0.000240437
M30556	Genes predicted to be targets of miRBase v22 microRNA hsa-miR-655-3p in miRDB v6.0 with MirTarget v4 prediction scores > 80 (high confidence targets).	333	56	0.000242988
M30557	Genes predicted to be targets of miRBase v22 microRNA hsa-miR-374c-5p in miRDB v6.0 with MirTarget v4 prediction scores > 80 (high confidence targets).	333	56	0.000242988
M30493	Genes predicted to be targets of miRBase v22 microRNA hsa-miR-4666a-3p in miRDB v6.0 with MirTarget v4 prediction scores > 80 (high confidence targets).	448	71	0.000248283
M31366	Genes predicted to be targets of miRBase v22 microRNA hsa-miR-1304-5p in miRDB v6.0 with MirTarget v4 prediction scores > 80 (high confidence targets).	101	23	0.000257157
M30461	Genes predicted to be targets of miRBase v22 microRNA hsa-miR-302c-5p in miRDB v6.0 with MirTarget v4 prediction scores > 80 (high confidence targets).	449	71	0.000265506
M17519	Any protein complex that is part of a membrane. [GOC:dos]	893	126	0.000272261
M5761	Ensembl 99 Genes in Cytogenetic Band chr11q12	108	24	0.000282447
M17874	Combining with a signal and transmitting the signal from one side of the membrane to the other to initiate a change in cell activity by catalysis of the reaction: a protein + ATP = a phosphoprotein + ADP. [GOC:mah]	71	18	0.00029255
M30480	Genes predicted to be targets of miRBase v22 microRNA hsa-miR-20a-5p in miRDB v6.0 with MirTarget v4 prediction scores > 80 (high confidence targets).	529	81	0.000292703
M9898	Set 'Suz12 targets': genes identified by ChIP on chip as targets of the Polycomb protein SUZ12 [GeneID=23512] in human embryonic stem cells.	747	108	0.000302528
M13279	Genes having at least one occurence of the transcription factor binding site V$HFH8_01 (v7.4 TRANSFAC) in the regions spanning up to 4 kb around their transcription starting sites.	162	32	0.00031008
M30677	Genes predicted to be targets of miRBase v22 microRNA hsa-miR-3686 in miRDB v6.0 with MirTarget v4 prediction scores > 80 (high confidence targets).	262	46	0.000319515
M2157	Genes down-regulated in MCF7 cells (breast cancer) at 24 h of estradiol [PubChem=5757] treatment.	422	67	0.000348923
M30953	Genes predicted to be targets of miRBase v22 microRNA hsa-miR-6853-3p in miRDB v6.0 with MirTarget v4 prediction scores > 80 (high confidence targets).	170	33	0.000351259
M30467	Genes predicted to be targets of miRBase v22 microRNA hsa-miR-6809-3p in miRDB v6.0 with MirTarget v4 prediction scores > 80 (high confidence targets).	400	64	0.000379238
M14593	Genes having at least one occurence of the transcription factor binding site V$HNF1_C (v7.4 TRANSFAC) in the regions spanning up to 4 kb around their transcription starting sites.	199	37	0.000386914
M2335	Ensembl 99 Genes in Cytogenetic Band chr15q22	55	15	0.000394633
M30453	Genes predicted to be targets of miRBase v22 microRNA hsa-miR-3671 in miRDB v6.0 with MirTarget v4 prediction scores > 80 (high confidence targets).	511	78	0.000415006
M12467	ErbB signaling pathway	79	19	0.000415627
M31042	Genes predicted to be targets of miRBase v22 microRNA hsa-miR-4671-3p in miRDB v6.0 with MirTarget v4 prediction scores > 80 (high confidence targets).	186	35	0.000435896
M30560	Genes predicted to be targets of miRBase v22 microRNA hsa-miR-5680 in miRDB v6.0 with MirTarget v4 prediction scores > 80 (high confidence targets).	388	62	0.000481265
M30426	Genes predicted to be targets of miRBase v22 microRNA hsa-miR-520d-5p in miRDB v6.0 with MirTarget v4 prediction scores > 80 (high confidence targets).	773	110	0.000486096
M9387	Vascular smooth muscle contraction	99	22	0.00049801
M30987	Genes predicted to be targets of miRBase v22 microRNA hsa-miR-5706 in miRDB v6.0 with MirTarget v4 prediction scores > 80 (high confidence targets).	132	27	0.000502181
M30477	Genes predicted to be targets of miRBase v22 microRNA hsa-miR-106b-5p in miRDB v6.0 with MirTarget v4 prediction scores > 80 (high confidence targets).	539	81	0.000529106
M2256	Genes commonly down-regulated in UET-13 cells (mesenchymal progenitor) by expression of EWSR1 [GeneID=2130] fusions with ETS transcription factors FLI1 and ERG [GeneID=2313] [GeneID=2078].	188	35	0.000535406
M27585	Sensing of DNA Double Strand Breaks	5	4	0.000554045
M31013	Genes predicted to be targets of miRBase v22 microRNA hsa-miR-520e-5p in miRDB v6.0 with MirTarget v4 prediction scores > 80 (high confidence targets).	133	27	0.000568413
M16280	Genes having at least one occurence of the transcription factor binding site V$PITX2_Q2 (v7.4 TRANSFAC) in the regions spanning up to 4 kb around their transcription starting sites.	203	37	0.000574764
M31535	Genes predicted to be targets of miRBase v22 microRNA hsa-miR-6764-3p in miRDB v6.0 with MirTarget v4 prediction scores > 80 (high confidence targets).	81	19	0.000581096
M30697	Genes predicted to be targets of miRBase v22 microRNA hsa-miR-152-3p in miRDB v6.0 with MirTarget v4 prediction scores > 80 (high confidence targets).	284	48	0.000584338
M30698	Genes predicted to be targets of miRBase v22 microRNA hsa-miR-148b-3p in miRDB v6.0 with MirTarget v4 prediction scores > 80 (high confidence targets).	284	48	0.000584338
M30427	Genes predicted to be targets of miRBase v22 microRNA hsa-miR-524-5p in miRDB v6.0 with MirTarget v4 prediction scores > 80 (high confidence targets).	777	110	0.000588326
M31167	Genes predicted to be targets of miRBase v22 microRNA hsa-miR-767-5p in miRDB v6.0 with MirTarget v4 prediction scores > 80 (high confidence targets).	161	31	0.000603964
M30717	Genes predicted to be targets of miRBase v22 microRNA hsa-miR-3692-3p in miRDB v6.0 with MirTarget v4 prediction scores > 80 (high confidence targets).	218	39	0.000605863
M30535	Genes predicted to be targets of miRBase v22 microRNA hsa-miR-548a-3p in miRDB v6.0 with MirTarget v4 prediction scores > 80 (high confidence targets).	376	60	0.000610696
M30685	Genes predicted to be targets of miRBase v22 microRNA hsa-miR-29a-3p in miRDB v6.0 with MirTarget v4 prediction scores > 80 (high confidence targets).	330	54	0.000613992
M30414	Genes predicted to be targets of miRBase v22 microRNA hsa-miR-3662 in miRDB v6.0 with MirTarget v4 prediction scores > 80 (high confidence targets).	754	107	0.000639785
M252	IL8- and CXCR1-mediated signaling events	25	9	0.000645768
M30533	Genes predicted to be targets of miRBase v22 microRNA hsa-miR-548bc in miRDB v6.0 with MirTarget v4 prediction scores > 80 (high confidence targets).	377	60	0.00065402
M7676	Ensembl 99 Genes in Cytogenetic Band chr10q11	46	13	0.000655259
M13052	Genes having at least one occurence of the transcription factor binding site V$GATA6_01 (v7.4 TRANSFAC) in the regions spanning up to 4 kb around their transcription starting sites.	212	38	0.000680693
M31530	Genes predicted to be targets of miRBase v22 microRNA hsa-miR-6824-3p in miRDB v6.0 with MirTarget v4 prediction scores > 80 (high confidence targets).	82	19	0.00068328
M30539	Genes predicted to be targets of miRBase v22 microRNA hsa-miR-548e-3p in miRDB v6.0 with MirTarget v4 prediction scores > 80 (high confidence targets).	378	60	0.000700072
M1111	Down-regulated genes from the set A (Fig. 5a): specific to cells expressing MLL-AF4 [GeneID=4297;4299] fusion protein alone.	76	18	0.000710311
M13191	Prostate cancer	76	18	0.000710311
M352	Ensembl 99 Genes in Cytogenetic Band chr4q31	58	15	0.000729973
M946	Genes having at least one occurence of the highly conserved motif M93 GGATTA sites. The motif matches transcription factor binding site V$PITX2_Q2 (v7.4 TRANSFAC).	457	70	0.00073112
M2947	Genes up-regulated in natural T reg with non-functional FOXP3 [GeneID=50943] versus T conv.	142	28	0.000737119
M30694	Genes predicted to be targets of miRBase v22 microRNA hsa-miR-148a-3p in miRDB v6.0 with MirTarget v4 prediction scores > 80 (high confidence targets).	287	48	0.000741233
M30530	Genes predicted to be targets of miRBase v22 microRNA hsa-miR-548f-3p in miRDB v6.0 with MirTarget v4 prediction scores > 80 (high confidence targets).	379	60	0.000749
M1903	Genes having at least one occurence of the transcription factor binding site V$SMAD_Q6 (v7.4 TRANSFAC) in the regions spanning up to 4 kb around their transcription starting sites.	206	37	0.000764683
M26524	Modulates the rate of GTP hydrolysis by a GTPase. [GOC:mah]	228	40	0.000773619
