# Supplementary material for: Genes and pathways associated with pregnancy loss in dairy cattle
Source: Sci Rep. 2021 Jun 25;11:13329. doi: 10.1038/s41598-021-92525-0 (PMC8233422; doi:10.1038/s41598-021-92525-0)
Supplement: Supplementary file 4 — Supplementary Information 4. [file 41598_2021_92525_MOESM4_ESM.xlsx]

## Sheet: GO
GO ID	GO Term	Total Genes	Significant Genes	P-value
GO:0005515	protein binding	2555	326	1.42734e-06
GO:0030276	clathrin binding	32	12	3.63554e-05
GO:0070382	exocytic vesicle	17	8	0.000113969
GO:0051775	response to redox state	7	5	0.000186366
GO:1901990	regulation of mitotic cell cycle phase transition	7	5	0.000186366
GO:0001786	phosphatidylserine binding	38	12	0.000245179
GO:0031258	lamellipodium membrane	11	6	0.000314427
GO:0005509	calcium ion binding	518	77	0.000354562
GO:0071277	cellular response to calcium ion	57	15	0.000408598
GO:0017158	regulation of calcium ion-dependent exocytosis	16	7	0.000539593
GO:0002476	antigen processing and presentation of endogenous peptide antigen via MHC class Ib	9	5	0.000939095
GO:0014059	regulation of dopamine secretion	22	8	0.000944178
GO:0004792	thiosulfate sulfurtransferase activity	3	3	0.00103607
GO:0035315	hair cell differentiation	3	3	0.00103607
GO:0098810	neurotransmitter reuptake	3	3	0.00103607
GO:0005244	voltage-gated ion channel activity	89	19	0.0012712
GO:0034765	regulation of ion transmembrane transport	89	19	0.0012712
GO:0071294	cellular response to zinc ion	6	4	0.00132755
GO:2000353	positive regulation of endothelial cell apoptotic process	10	5	0.00172186
GO:1903508	positive regulation of nucleic acid-templated transcription	59	14	0.00188143
GO:0017156	calcium-ion regulated exocytosis	20	7	0.00254351
GO:0098686	hippocampal mossy fiber to CA3 synapse	20	7	0.00254351
GO:0040012	regulation of locomotion	7	4	0.00284912
GO:0140142	nucleocytoplasmic carrier activity	7	4	0.00284912
GO:1901379	regulation of potassium ion transmembrane transport	11	5	0.00289471
GO:0005544	calcium-dependent phospholipid binding	43	11	0.00299969
GO:0005887	integral component of plasma membrane	602	82	0.0031621
GO:0090050	positive regulation of cell migration involved in sprouting angiogenesis	16	6	0.00349069
GO:0005096	GTPase activator activity	170	29	0.00349287
GO:0006167	AMP biosynthetic process	4	3	0.00383013
GO:0042393	histone binding	91	18	0.00405849
GO:0008360	regulation of cell shape	99	19	0.00454204
GO:0031527	filopodium membrane	12	5	0.00455164
GO:0009791	post-embryonic development	58	13	0.00457567
GO:0045184	establishment of protein localization	22	7	0.00467194
GO:0021591	ventricular system development	17	6	0.00493787
GO:0031274	positive regulation of pseudopodium assembly	8	4	0.00524286
GO:0036128	CatSper complex	8	4	0.00524286
GO:0051292	nuclear pore complex assembly	8	4	0.00524286
GO:0051569	regulation of histone H3-K4 methylation	8	4	0.00524286
GO:0070613	regulation of protein processing	8	4	0.00524286
GO:0005245	voltage-gated calcium channel activity	28	8	0.00529446
GO:0032266	phosphatidylinositol-3-phosphate binding	28	8	0.00529446
GO:0005925	focal adhesion	115	21	0.00539525
GO:0015459	potassium channel regulator activity	23	7	0.00613822
GO:0008076	voltage-gated potassium channel complex	60	13	0.00619658
GO:0030175	filopodium	41	10	0.00658395
GO:0043044	ATP-dependent chromatin remodeling	18	6	0.00678104
GO:0048565	digestive tract development	18	6	0.00678104
GO:0006813	potassium ion transport	103	19	0.00706054
GO:0043005	neuron projection	226	35	0.00715072
GO:0048536	spleen development	24	7	0.00792178
GO:0098793	presynapse	97	18	0.00807531
GO:0005802	trans-Golgi network	112	20	0.00837078
GO:0060306	regulation of membrane repolarization	9	4	0.00868587
GO:0008274	gamma-tubulin ring complex	5	3	0.00885342
GO:0042165	neurotransmitter binding	5	3	0.00885342
GO:0048496	maintenance of animal organ identity	5	3	0.00885342
GO:0061299	retina vasculature morphogenesis in camera-type eye	5	3	0.00885342
GO:1990226	histone methyltransferase binding	5	3	0.00885342
GO:0046928	regulation of neurotransmitter secretion	14	5	0.00968746
GO:0042277	peptide binding	37	9	0.00992068
GO:0009636	response to toxic substance	25	7	0.0100598
GO:0045202	synapse	355	50	0.0101368
GO:0000803	sex chromosome	2	2	0.010245
GO:0001093	TFIIB-class transcription factor binding	2	2	0.010245
GO:0002277	myeloid dendritic cell activation involved in immune response	2	2	0.010245
GO:0003289	atrial septum primum morphogenesis	2	2	0.010245
GO:0004001	adenosine kinase activity	2	2	0.010245
GO:0004788	thiamine diphosphokinase activity	2	2	0.010245
GO:0006391	transcription initiation from mitochondrial promoter	2	2	0.010245
GO:0009229	thiamine diphosphate biosynthetic process	2	2	0.010245
GO:0019563	glycerol catabolic process	2	2	0.010245
GO:0032289	central nervous system myelin formation	2	2	0.010245
GO:0033762	response to glucagon	2	2	0.010245
GO:0034685	integrin alphav-beta6 complex	2	2	0.010245
GO:0035426	extracellular matrix-cell signaling	2	2	0.010245
GO:0038037	G protein-coupled receptor dimeric complex	2	2	0.010245
GO:0038044	transforming growth factor-beta secretion	2	2	0.010245
GO:0042306	regulation of protein import into nucleus	2	2	0.010245
GO:0048875	chemical homeostasis within a tissue	2	2	0.010245
GO:0061470	T follicular helper cell differentiation	2	2	0.010245
GO:0061833	protein localization to tricellular tight junction	2	2	0.010245
GO:0070140	SUMO-specific isopeptidase activity	2	2	0.010245
GO:0090135	actin filament branching	2	2	0.010245
GO:1900275	negative regulation of phospholipase C activity	2	2	0.010245
GO:1902499	positive regulation of protein autoubiquitination	2	2	0.010245
GO:1902937	inward rectifier potassium channel complex	2	2	0.010245
GO:1903214	regulation of protein targeting to mitochondrion	2	2	0.010245
GO:2001069	glycogen binding	2	2	0.010245
GO:0042391	regulation of membrane potential	85	16	0.0105547
GO:0001843	neural tube closure	57	12	0.0105641
GO:0008094	DNA-dependent ATPase activity	32	8	0.0124555
GO:0017053	transcriptional repressor complex	32	8	0.0124555
GO:0031252	cell leading edge	32	8	0.0124555
GO:0050919	negative chemotaxis	32	8	0.0124555
GO:0016529	sarcoplasmic reticulum	26	7	0.012589
GO:0007015	actin filament organization	94	17	0.0126842
GO:0006811	ion transport	368	51	0.0127479
GO:0030865	cortical cytoskeleton organization	10	4	0.0133285
GO:0043252	sodium-independent organic anion transport	10	4	0.0133285
GO:0030031	cell projection assembly	15	5	0.0133392
GO:0035269	protein O-linked mannosylation	15	5	0.0133392
GO:0006338	chromatin remodeling	73	14	0.0137674
GO:0030018	Z disc	73	14	0.0137674
GO:0005267	potassium channel activity	66	13	0.0139062
GO:0010923	negative regulation of phosphatase activity	39	9	0.0140691
GO:0005813	centrosome	346	48	0.0150519
GO:0035091	phosphatidylinositol binding	81	15	0.015057
GO:0009749	response to glucose	21	6	0.0152304
GO:0003712	transcription coregulator activity	74	14	0.0154455
GO:0048286	lung alveolus development	27	7	0.015545
GO:0016477	cell migration	158	25	0.0161038
GO:0005412	glucose:sodium symporter activity	6	3	0.0163793
GO:0034773	histone H4-K20 trimethylation	6	3	0.0163793
GO:0034983	peptidyl-lysine deacetylation	6	3	0.0163793
GO:0060430	lung saccule development	6	3	0.0163793
GO:0061578	Lys63-specific deubiquitinase activity	6	3	0.0163793
GO:0071203	WASH complex	6	3	0.0163793
GO:0097433	dense body	6	3	0.0163793
GO:0097449	astrocyte projection	6	3	0.0163793
GO:0097542	ciliary tip	6	3	0.0163793
GO:1900748	positive regulation of vascular endothelial growth factor signaling pathway	6	3	0.0163793
GO:2000096	positive regulation of Wnt signaling pathway, planar cell polarity pathway	6	3	0.0163793
GO:0000149	SNARE binding	47	10	0.0174508
GO:0010842	retina layer formation	16	5	0.0178158
GO:0035307	positive regulation of protein dephosphorylation	16	5	0.0178158
GO:0045214	sarcomere organization	28	7	0.0189618
GO:0005891	voltage-gated calcium channel complex	22	6	0.0191899
GO:0007340	acrosome reaction	11	4	0.0192907
GO:0010314	phosphatidylinositol-5-phosphate binding	11	4	0.0192907
GO:0042274	ribosomal small subunit biogenesis	11	4	0.0192907
GO:0030374	nuclear receptor transcription coactivator activity	41	9	0.0193754
GO:0019233	sensory perception of pain	29	7	0.0228714
GO:0048812	neuron projection morphogenesis	49	10	0.0230391
GO:0005242	inward rectifier potassium channel activity	17	5	0.0231816
GO:0035327	transcriptionally active chromatin	17	5	0.0231816
GO:0048854	brain morphogenesis	17	5	0.0231816
GO:0097228	sperm principal piece	17	5	0.0231816
GO:0071805	potassium ion transmembrane transport	116	19	0.0237778
GO:0006821	chloride transport	57	11	0.0260466
GO:0001725	stress fiber	50	10	0.0262723
GO:0015629	actin cytoskeleton	157	24	0.0264378
GO:0004771	sterol esterase activity	7	3	0.0265269
GO:0005916	fascia adherens	7	3	0.0265269
GO:0006166	purine ribonucleoside salvage	7	3	0.0265269
GO:0031432	titin binding	7	3	0.0265269
GO:0035613	RNA stem-loop binding	7	3	0.0265269
GO:0043200	response to amino acid	7	3	0.0265269
GO:0043652	engulfment of apoptotic cell	7	3	0.0265269
GO:0051574	positive regulation of histone H3-K9 methylation	7	3	0.0265269
GO:0060563	neuroepithelial cell differentiation	7	3	0.0265269
GO:0072425	signal transduction involved in G2 DNA damage checkpoint	7	3	0.0265269
GO:0086011	membrane repolarization during action potential	7	3	0.0265269
GO:1901214	regulation of neuron death	7	3	0.0265269
GO:2000344	positive regulation of acrosome reaction	7	3	0.0265269
GO:0006491	N-glycan processing	12	4	0.0266603
GO:0010592	positive regulation of lamellipodium assembly	12	4	0.0266603
GO:0015347	sodium-independent organic anion transmembrane transporter activity	12	4	0.0266603
GO:0048535	lymph node development	12	4	0.0266603
GO:0043547	positive regulation of GTPase activity	223	32	0.0272071
GO:0030890	positive regulation of B cell proliferation	30	7	0.0273032
GO:0086091	regulation of heart rate by cardiac conduction	30	7	0.0273032
GO:0005856	cytoskeleton	385	51	0.0276033
GO:0015630	microtubule cytoskeleton	118	19	0.0279255
GO:0002639	positive regulation of immunoglobulin production	3	2	0.028663
GO:0002803	positive regulation of antibacterial peptide production	3	2	0.028663
GO:0002950	ceramide phosphoethanolamine synthase activity	3	2	0.028663
GO:0004630	phospholipase D activity	3	2	0.028663
GO:0004705	JUN kinase activity	3	2	0.028663
GO:0004965	G protein-coupled GABA receptor activity	3	2	0.028663
GO:0006663	platelet activating factor biosynthetic process	3	2	0.028663
GO:0006772	thiamine metabolic process	3	2	0.028663
GO:0009994	oocyte differentiation	3	2	0.028663
GO:0010724	regulation of definitive erythrocyte differentiation	3	2	0.028663
GO:0015232	heme transporter activity	3	2	0.028663
GO:0015886	heme transport	3	2	0.028663
GO:0016783	sulfurtransferase activity	3	2	0.028663
GO:0016934	extracellularly glycine-gated chloride channel activity	3	2	0.028663
GO:0032453	histone demethylase activity (H3-K4 specific)	3	2	0.028663
GO:0032506	cytokinetic process	3	2	0.028663
GO:0032957	inositol trisphosphate metabolic process	3	2	0.028663
GO:0033188	sphingomyelin synthase activity	3	2	0.028663
GO:0033363	secretory granule organization	3	2	0.028663
GO:0033540	fatty acid beta-oxidation using acyl-CoA oxidase	3	2	0.028663
GO:0035061	interchromatin granule	3	2	0.028663
GO:0035256	G protein-coupled glutamate receptor binding	3	2	0.028663
GO:0038039	G protein-coupled receptor heterodimeric complex	3	2	0.028663
GO:0038189	neuropilin signaling pathway	3	2	0.028663
GO:0042758	long-chain fatty acid catabolic process	3	2	0.028663
GO:0043008	ATP-dependent protein binding	3	2	0.028663
GO:0045621	positive regulation of lymphocyte differentiation	3	2	0.028663
GO:0046541	saliva secretion	3	2	0.028663
GO:0047493	ceramide cholinephosphotransferase activity	3	2	0.028663
GO:0051023	regulation of immunoglobulin secretion	3	2	0.028663
GO:0051295	establishment of meiotic spindle localization	3	2	0.028663
GO:0055119	relaxation of cardiac muscle	3	2	0.028663
GO:0055131	C3HC4-type RING finger domain binding	3	2	0.028663
GO:0061092	positive regulation of phospholipid translocation	3	2	0.028663
GO:0061458	reproductive system development	3	2	0.028663
GO:0070358	actin polymerization-dependent cell motility	3	2	0.028663
GO:0071236	cellular response to antibiotic	3	2	0.028663
GO:0071472	cellular response to salt stress	3	2	0.028663
GO:0086013	membrane repolarization during cardiac muscle cell action potential	3	2	0.028663
GO:0090443	FAR/SIN/STRIPAK complex	3	2	0.028663
GO:0097550	transcriptional preinitiation complex	3	2	0.028663
GO:0098599	palmitoyl hydrolase activity	3	2	0.028663
GO:0098712	L-glutamate import across plasma membrane	3	2	0.028663
GO:0098773	skin epidermis development	3	2	0.028663
GO:0098890	extrinsic component of postsynaptic membrane	3	2	0.028663
GO:2000002	negative regulation of DNA damage checkpoint	3	2	0.028663
GO:2000320	negative regulation of T-helper 17 cell differentiation	3	2	0.028663
GO:2000628	regulation of miRNA metabolic process	3	2	0.028663
GO:2000660	negative regulation of interleukin-1-mediated signaling pathway	3	2	0.028663
GO:0006468	protein phosphorylation	500	64	0.0290208
GO:0001916	positive regulation of T cell mediated cytotoxicity	24	6	0.0290879
GO:0016575	histone deacetylation	24	6	0.0290879
GO:0034707	chloride channel complex	24	6	0.0290879
GO:0045747	positive regulation of Notch signaling pathway	24	6	0.0290879
GO:0097546	ciliary base	24	6	0.0290879
GO:0007269	neurotransmitter secretion	18	5	0.0294894
GO:0031018	endocrine pancreas development	18	5	0.0294894
GO:0007266	Rho protein signal transduction	44	9	0.0298429
GO:0007601	visual perception	88	15	0.0302132
GO:0005886	plasma membrane	2779	309	0.0304698
GO:0005080	protein kinase C binding	31	7	0.0322834
GO:0030879	mammary gland development	31	7	0.0322834
GO:0036064	ciliary basal body	105	17	0.0345226
GO:0030017	sarcomere	25	6	0.0350967
GO:0035097	histone methyltransferase complex	25	6	0.0350967
GO:0043536	positive regulation of blood vessel endothelial cell migration	25	6	0.0350967
GO:0001508	action potential	13	4	0.0354933
GO:0004435	phosphatidylinositol phospholipase C activity	13	4	0.0354933
GO:0004707	MAP kinase activity	13	4	0.0354933
GO:0016601	Rac protein signal transduction	13	4	0.0354933
GO:0050699	WW domain binding	13	4	0.0354933
GO:0051393	alpha-actinin binding	13	4	0.0354933
GO:0060047	heart contraction	13	4	0.0354933
GO:0086005	ventricular cardiac muscle cell action potential	13	4	0.0354933
GO:0005912	adherens junction	90	15	0.0361039
GO:0042383	sarcolemma	53	10	0.0378952
GO:0003682	chromatin binding	306	41	0.0380712
GO:0071230	cellular response to amino acid stimulus	39	8	0.0388111
GO:0016192	vesicle-mediated transport	163	24	0.0390576
GO:0006283	transcription-coupled nucleotide-excision repair	8	3	0.0392974
GO:0006390	mitochondrial transcription	8	3	0.0392974
GO:0008331	high voltage-gated calcium channel activity	8	3	0.0392974
GO:0014850	response to muscle activity	8	3	0.0392974
GO:0016926	protein desumoylation	8	3	0.0392974
GO:0031023	microtubule organizing center organization	8	3	0.0392974
GO:0032703	negative regulation of interleukin-2 production	8	3	0.0392974
GO:0032933	SREBP signaling pathway	8	3	0.0392974
GO:0035612	AP-2 adaptor complex binding	8	3	0.0392974
GO:0042641	actomyosin	8	3	0.0392974
GO:0046475	glycerophospholipid catabolic process	8	3	0.0392974
GO:0060996	dendritic spine development	8	3	0.0392974
GO:0007399	nervous system development	147	22	0.039962
GO:0045177	apical part of cell	61	11	0.0408097
GO:0048488	synaptic vesicle endocytosis	26	6	0.0418491
GO:0007613	memory	47	9	0.0437251
GO:0051209	release of sequestered calcium ion into cytosol	40	8	0.044372
GO:0003713	transcription coactivator activity	157	23	0.0448043
GO:0031519	PcG protein complex	20	5	0.0450819
GO:0045499	chemorepellent activity	20	5	0.0450819
GO:0050769	positive regulation of neurogenesis	20	5	0.0450819
GO:0055072	iron ion homeostasis	20	5	0.0450819
GO:0002098	tRNA wobble uridine modification	14	4	0.0458156
GO:0005229	intracellular calcium activated chloride channel activity	14	4	0.0458156
GO:0032959	inositol trisphosphate biosynthetic process	14	4	0.0458156
GO:0042100	B cell proliferation	14	4	0.0458156
GO:0030036	actin cytoskeleton organization	117	18	0.0469805
GO:0098609	cell-cell adhesion	109	17	0.0470192
GO:0005793	endoplasmic reticulum-Golgi intermediate compartment	48	9	0.0491762
GO:0034613	cellular protein localization	48	9	0.0491762

## Sheet: MeSH
MeSH ID	MeSH Term	Total Genes	Significant Genes	P-value
D029961	Zebrafish Proteins	14	7	0.000185317
D020746	Calcium Channels, L-Type	8	5	0.000439721
D012306	Risk	3	3	0.00101349
D016678	Genome	13052	1333	0.00108039
D044387	GTP-Binding Protein beta Subunits	10	5	0.0016649
D010395	Penfluridol	4	3	0.00374894
D053585	Virus Attachment	4	3	0.00374894
D054801	Phosphoinositide Phospholipase C	4	3	0.00374894
D007611	Aprotinin	8	4	0.00510364
D010739	Phospholipase D	8	4	0.00510364
D011980	Receptors, Progesterone	8	4	0.00510364
D000918	Antibody Specificity	34	9	0.00524786
D014998	Y Chromosome	12964	1322	0.00574153
D015894	Genome, Human	12965	1322	0.00595008
D026801	Synteny	12965	1322	0.00595008
D020747	Calcium Channels, T-Type	9	4	0.00846063
D044388	GTP-Binding Protein gamma Subunits	9	4	0.00846063
D002070	Butadienes	14	5	0.00939203
D002121	Calcium Channel Blockers	14	5	0.00939203
D004075	Diglycerides	2	2	0.0100963
D004843	Epistasis, Genetic	2	2	0.0100963
D005484	Fluspirilene	2	2	0.0100963
D007850	Lauric Acids	2	2	0.0100963
D010868	Pimozide	2	2	0.0100963
D013331	Strychnine	2	2	0.0100963
D016053	RNA, Protozoan	2	2	0.0100963
D018009	Receptors, Glycine	2	2	0.0100963
D018684	Glycine Agents	2	2	0.0100963
D058261	Receptor Activity-Modifying Proteins	2	2	0.0100963
D063308	Myelin-Oligodendrocyte Glycoprotein	2	2	0.0100963
D017471	Receptors, Interferon	10	4	0.0129911
D014779	Virus Replication	21	6	0.0147177
D007075	Immunoglobulin M	6	3	0.0160514
D040582	Inheritance Patterns	6	3	0.0160514
D000324	Adrenocorticotropic Hormone	22	6	0.0185562
D011496	Protein Methyltransferases	11	4	0.0188141
D011270	Pregnancy, Animal	70	13	0.0209633
D000939	Epitopes	49	10	0.0219911
D020022	Genetic Predisposition to Disease	49	10	0.0219911
D000242	Cyclic AMP	64	12	0.0241972
D010743	Phospholipids	57	11	0.0248055
D000185	Actinin	7	3	0.0260111
D001596	Benzylamines	7	3	0.0260111
D009435	Synaptic Transmission	7	3	0.0260111
D010858	Pigmentation	7	3	0.0260111
D000200	Action Potentials	3	2	0.0282621
D001391	Azo Compounds	3	2	0.0282621
D006427	Hemin	3	2	0.0282621
D009543	Nifedipine	3	2	0.0282621
D018003	Receptors, Calcitonin	3	2	0.0282621
D028901	alpha Karyopherins	3	2	0.0282621
D043303	Aryldialkylphosphatase	3	2	0.0282621
D044502	Thymine DNA Glycosylase	3	2	0.0282621
D051201	Toll-Like Receptor 10	3	2	0.0282621
D051216	Toll-Like Receptor 6	3	2	0.0282621
D051048	Diacylglycerol O-Acyltransferase	13	4	0.034659
D051552	beta-Adrenergic Receptor Kinases	13	4	0.034659
D015395	Histocompatibility Antigens Class I	19	5	0.0357733
D012326	RNA Splicing	39	8	0.0373706
D011961	Receptors, Fc	8	3	0.0385556
D020690	GTPase-Activating Proteins	26	6	0.0405725
D008564	Membrane Potentials	33	7	0.0425035
D006026	Glycoside Hydrolases	14	4	0.0447658
D007457	Iodine Radioisotopes	14	4	0.0447658
D059748	Proteolysis	27	6	0.0478892

## Sheet: KEGG
KEGG ID	KEGG Term	Total Genes	Significant Genes	P-value
bta04724	Glutamatergic synapse	93	19	0.000593211
bta04912	GnRH signaling pathway	75	16	0.000969095
bta04924	Renin secretion	60	13	0.00245408
bta04261	Adrenergic signaling in cardiomyocytes	122	21	0.00309549
bta04728	Dopaminergic synapse	107	19	0.00335232
bta04742	Taste transduction	56	12	0.00391948
bta04611	Platelet activation	109	19	0.00414805
bta04122	Sulfur relay system	9	4	0.00595488
bta04750	Inflammatory mediator regulation of TRP channels	90	16	0.00675155
bta00562	Inositol phosphate metabolism	64	12	0.0118007
bta04723	Retrograde endocannabinoid signaling	113	18	0.0132097
bta04727	GABAergic synapse	73	13	0.0137159
bta04270	Vascular smooth muscle contraction	122	19	0.0139595
bta04380	Osteoclast differentiation	99	16	0.0165582
bta04918	Thyroid hormone synthesis	60	11	0.0183011
bta04722	Neurotrophin signaling pathway	101	16	0.0197755
bta04666	Fc gamma R-mediated phagocytosis	77	13	0.0209077
bta04664	Fc epsilon RI signaling pathway	55	10	0.0252127
bta04020	Calcium signaling pathway	165	23	0.0255139
bta04015	Rap1 signaling pathway	183	25	0.0256235
bta00983	Drug metabolism - other enzymes	63	11	0.0256773
bta04911	Insulin secretion	71	12	0.0257048
bta04921	Oxytocin signaling pathway	130	19	0.0259456
bta04710	Circadian rhythm	26	6	0.0266256
bta04010	MAPK signaling pathway	243	31	0.0334289
bta04725	Cholinergic synapse	99	15	0.0337837
bta04713	Circadian entrainment	83	13	0.0365227
bta00310	Lysine degradation	52	9	0.0435401
bta04658	Th1 and Th2 cell differentiation	77	12	0.0449479
bta04720	Long-term potentiation	53	9	0.0483966

## Sheet: Interpro
Interpro ID	Interpro Term	Total Genes	Significant Genes	P-value
IPR000008	C2 domain	114	25	0.00012594
IPR015943	WD40/YVTN repeat-like-containing domain superfamily	277	47	0.00021116
IPR011993	PH-like domain superfamily	343	55	0.00028912
IPR024731	EGF domain	11	6	0.00029408
IPR001683	Phox homologous domain	40	12	0.00037401
IPR006581	VPS10	5	4	0.000459
IPR031777	Sortilin, C-terminal	5	4	0.000459
IPR031778	Sortilin, N-terminal	5	4	0.000459
IPR025933	Beta-defensin	16	7	0.00050098
IPR018159	Spectrin/alpha-actinin	27	9	0.0008634
IPR000697	WH1/EVH1 domain	9	5	0.00088784
IPR035892	C2 domain superfamily	138	26	0.00112188
IPR001589	Actinin-type actin-binding domain, conserved site	18	7	0.00116455
IPR036871	PX domain superfamily	45	12	0.00120236
IPR014837	EF-hand, Ca insensitive	6	4	0.00126744
IPR016024	Armadillo-type fold	293	46	0.00136508
IPR011992	EF-hand domain pair	224	37	0.00155932
IPR002048	EF-hand domain	188	32	0.001915
IPR002017	Spectrin repeat	20	7	0.00237198
IPR001610	PAC motif	16	6	0.00328272
IPR009311	Interferon alpha-inducible protein IFI6/IFI27-like	4	3	0.00369698
IPR038213	IFI6/IFI27-like domain superfamily	4	3	0.00369698
IPR011989	Armadillo-like helical	165	28	0.00370478
IPR001214	SET domain	45	11	0.00399849
IPR019747	FERM conserved site	22	7	0.00436642
IPR018247	EF-Hand 1, calcium-binding site	147	25	0.00571134
IPR036427	Bromodomain-like superfamily	35	9	0.00625585
IPR001849	Pleckstrin homology domain	228	35	0.00684393
IPR000014	PAS domain	30	8	0.00773643
IPR035965	PAS domain superfamily	30	8	0.00773643
IPR015373	Interferon/interleukin receptor domain	9	4	0.00831816
IPR035986	PKD domain superfamily	9	4	0.00831816
IPR026307	Transmembrane protein 132	5	3	0.00855397
IPR029273	Cdc42 effector	5	3	0.00855397
IPR031435	Transmembrane protein TMEM132, N-terminal	5	3	0.00855397
IPR031436	Transmembrane protein TMEM132, C-terminal	5	3	0.00855397
IPR031437	Transmembrane protein family 132, middle domain	5	3	0.00855397
IPR001307	Thiosulphate sulfurtransferase, conserved site	2	2	0.00999938
IPR001805	Adenosine kinase	2	2	0.00999938
IPR003949	Potassium channel, voltage-dependent, EAG	2	2	0.00999938
IPR006838	FAR-17a/AIG1-like protein	2	2	0.00999938
IPR007371	Thiamin pyrophosphokinase, catalytic domain	2	2	0.00999938
IPR007523	NDUFAF3/Mth938 domain-containing protein	2	2	0.00999938
IPR007734	Heparan sulphate 2-O-sulfotransferase	2	2	0.00999938
IPR009281	Transmembrane protein 176A/B	2	2	0.00999938
IPR010508	Domain of unknown function DUF1088	2	2	0.00999938
IPR010560	Neogenin, C-terminal	2	2	0.00999938
IPR010754	Optic atrophy 3-like	2	2	0.00999938
IPR011035	Ribosomal protein L25/Gln-tRNA synthetase, anti-codon-binding domain superfamily	2	2	0.00999938
IPR016569	Methyltransferase, trithorax	2	2	0.00999938
IPR019137	Nck-associated protein 1	2	2	0.00999938
IPR019147	Suppressor of white apricot, N-terminal domain	2	2	0.00999938
IPR020056	Ribosomal protein L25/Gln-tRNA synthetase, N-terminal	2	2	0.00999938
IPR020059	Glutamyl/glutaminyl-tRNA synthetase, class Ib, anti-codon binding domain	2	2	0.00999938
IPR022113	Transmembrane protein 131-like domain	2	2	0.00999938
IPR022701	Glycosyltransferase family 1, N-terminal	2	2	0.00999938
IPR025891	Developmental pluripotency-associated protein 2/4, C-terminal domain	2	2	0.00999938
IPR026188	Lebercilin-like	2	2	0.00999938
IPR028127	Ripply family	2	2	0.00999938
IPR028246	Cation channel sperm-associated protein, subunit gamma	2	2	0.00999938
IPR028933	Lebercilin domain	2	2	0.00999938
IPR031688	Voltage-gated calcium channel subunit alpha, C-terminal	2	2	0.00999938
IPR032972	Visual pigment-like receptor peropsin	2	2	0.00999938
IPR036371	Thiamin pyrophosphokinase, thiamin-binding domain superfamily	2	2	0.00999938
IPR036759	Thiamin pyrophosphokinase, catalytic domain superfamily	2	2	0.00999938
IPR039351	Keratin-associated protein 8-1	2	2	0.00999938
IPR039877	Transmembrane protein 131-like	2	2	0.00999938
IPR040250	Nucleobindin	2	2	0.00999938
IPR040329	Chemokine-like protein TAFA-5	2	2	0.00999938
IPR040397	Suppressor of white apricot	2	2	0.00999938
IPR001680	WD40 repeat	219	33	0.0110694
IPR001487	Bromodomain	32	8	0.0116209
IPR000152	EGF-type aspartate/asparagine hydroxylation site	87	16	0.0117852
IPR013806	Kringle-like fold	26	7	0.0118166
IPR018979	FERM, N-terminal	26	7	0.0118166
IPR017441	Protein kinase, ATP binding site	312	44	0.012229
IPR000095	CRIB domain	15	5	0.0126912
IPR001565	Synaptotagmin	15	5	0.0126912
IPR004156	Organic anion transporter polypeptide	10	4	0.0127772
IPR000884	Thrombospondin type-1 (TSP1) repeat	60	12	0.0144422
IPR036383	Thrombospondin type-1 (TSP1) repeat superfamily	60	12	0.0144422
IPR000330	SNF2-related, N-terminal domain	27	7	0.0146068
IPR017892	Protein kinase, C-terminal	27	7	0.0146068
IPR017986	WD40-repeat-containing domain	199	30	0.0148019
IPR018097	EGF-like calcium-binding, conserved site	82	15	0.0151501
IPR000700	PAS-associated, C-terminal	6	3	0.0158405
IPR002469	Dipeptidylpeptidase IV, N-terminal domain	6	3	0.0158405
IPR003891	Initiation factor eIF-4 gamma, MA3	6	3	0.0158405
IPR024931	Importin subunit alpha	6	3	0.0158405
IPR032413	Atypical Arm repeat	6	3	0.0158405
IPR036975	Importin-alpha, importin-beta-binding domain superfamily	6	3	0.0158405
IPR038554	Dipeptidylpeptidase IV, N-terminal domain superfamily	6	3	0.0158405
IPR036322	WD40-repeat-containing domain superfamily	242	35	0.016548
IPR011009	Protein kinase-like domain superfamily	448	59	0.0170044
IPR013780	Glycosyl hydrolase, all-beta	22	6	0.0181619
IPR003527	Mitogen-activated protein (MAP) kinase, conserved site	11	4	0.0185112
IPR001881	EGF-like calcium-binding domain	107	18	0.0191071
IPR001611	Leucine-rich repeat	196	29	0.02066
IPR001660	Sterile alpha motif domain	71	13	0.0226032
IPR014352	FERM/acyl-CoA-binding protein superfamily	43	9	0.02424
IPR001606	ARID DNA-binding domain	12	4	0.0256084
IPR003616	Post-SET domain	12	4	0.0256084
IPR003938	Potassium channel, voltage-dependent, EAG/ELK/ERG	12	4	0.0256084
IPR014782	Peptidase M1, membrane alanine aminopeptidase	12	4	0.0256084
IPR036431	ARID DNA-binding domain superfamily	12	4	0.0256084
IPR042097	Aminopeptidase N-like, N-terminal	12	4	0.0256084
IPR001067	Nuclear translocator	7	3	0.0256787
IPR002652	Importin-alpha, importin-beta-binding domain	7	3	0.0256787
IPR008405	Apolipoprotein L	7	3	0.0256787
IPR014767	Diaphanous autoregulatory (DAD) domain	7	3	0.0256787
IPR026234	Mas-related G protein-coupled receptor family	7	3	0.0256787
IPR036723	Alpha-catenin/vinculin-like superfamily	7	3	0.0256787
IPR041367	E3 ligase, CCCH-type zinc finger	7	3	0.0256787
IPR004088	K Homology domain, type 1	30	7	0.0257366
IPR011042	Six-bladed beta-propeller, TolB-like	30	7	0.0257366
IPR037055	MHC class I-like antigen recognition-like superfamily	30	7	0.0257366
IPR008936	Rho GTPase activation protein	73	13	0.0278884
IPR000924	Glutamyl/glutaminyl-tRNA synthetase	3	2	0.028
IPR001349	Cytochrome c oxidase, subunit Via	3	2	0.028
IPR002455	GPCR family 3, GABA-B receptor	3	2	0.028
IPR002472	Palmitoyl protein thioesterase	3	2	0.028
IPR002640	Arylesterase	3	2	0.028
IPR002642	Lysophospholipase, catalytic domain	3	2	0.028
IPR002962	Peropsin	3	2	0.028
IPR004198	Zinc finger, C5HC2-type	3	2	0.028
IPR004760	L-type amino acid transporter	3	2	0.028
IPR005408	Two pore domain potassium channel, TWIK family	3	2	0.028
IPR005446	Voltage-dependent calcium channel, L-type, alpha-1 subunit	3	2	0.028
IPR005822	Ribosomal protein L13	3	2	0.028
IPR014645	Target of Myb protein 1	3	2	0.028
IPR014885	VASP tetramerisation	3	2	0.028
IPR018890	Uncharacterised protein family FAM171	3	2	0.028
IPR019402	Frag1/DRAM/Sfk1	3	2	0.028
IPR021774	Domain of unknown function DUF3338	3	2	0.028
IPR025749	Sphingomyelin synthase-like domain	3	2	0.028
IPR028169	Raftlin family	3	2	0.028
IPR031570	Domain of unknown function DUF4704	3	2	0.028
IPR036658	CPI-17 superfamily	3	2	0.028
IPR036748	MTH938-like superfamily	3	2	0.028
IPR036899	Ribosomal protein L13 superfamily	3	2	0.028
IPR038023	VASP tetramerisation domain superfamily	3	2	0.028
IPR038729	Rad50/SbcC-type AAA domain	3	2	0.028
IPR039041	Nav/unc-53 family	3	2	0.028
IPR005821	Ion transport domain	96	16	0.0282454
IPR027359	Voltage-dependent channel domain superfamily	59	11	0.0304045
IPR000159	Ras-associating (RA) domain	38	8	0.031677
IPR001192	Phosphoinositide phospholipase C family	13	4	0.0341263
IPR009030	Growth factor receptor cysteine-rich domain superfamily	115	18	0.0367285
IPR000286	Histone deacetylase family	8	3	0.0380764
IPR000601	PKD domain	8	3	0.0380764
IPR023801	Histone deacetylase domain	8	3	0.0380764
IPR024571	ERAP1-like C-terminal domain	8	3	0.0380764
IPR034016	Aminopeptidase N-type	8	3	0.0380764
IPR037138	Histone deacetylase domain superfamily	8	3	0.0380764
IPR000859	CUB domain	40	8	0.041751
IPR000719	Protein kinase domain	410	52	0.0435505
IPR032675	Leucine-rich repeat domain superfamily	246	33	0.0497999

## Sheet: Reactome
Reactome ID	Reactome Term	Total Genes	Significant Genes	P-value
R-BTA-5576886	Phase 4 - resting membrane potential	9	5	0.00080018
R-BTA-112316	Neuronal System	147	27	0.000851972
R-BTA-5576891	Cardiac conduction	51	13	0.00094391
R-BTA-1296071	Potassium Channels	56	13	0.00237722
R-BTA-397014	Muscle contraction	73	15	0.00404755
R-BTA-3247509	Chromatin modifying enzymes	63	13	0.00698512
R-BTA-4839726	Chromatin organization	63	13	0.00698512
R-BTA-5576893	Phase 2 - plateau phase	9	4	0.0077049
R-BTA-1296052	Ca2+ activated K+ channels	5	3	0.00806291
R-BTA-1296346	Tandem pore domain potassium channels	5	3	0.00806291
R-BTA-5576894	Phase 1 - inactivation of fast Na+ channels	5	3	0.00806291
R-BTA-450321	JNK (c-Jun kinases) phosphorylation and activation mediated by activated human TAK1	14	5	0.00839575
R-BTA-3000497	Scavenging by Class H Receptors	2	2	0.00960492
R-BTA-964827	Progressive trimming of alpha-1,2-linked mannose residues from Man9/8/7GlcNAc2 to produce Man5GlcNAc2	2	2	0.00960492
R-BTA-3214841	PKMTs methylate histone lysines	27	7	0.0129917
R-BTA-1474290	Collagen formation	28	7	0.0159031
R-BTA-1650814	Collagen biosynthesis and modifying enzymes	23	6	0.0204226
R-BTA-446353	Cell-extracellular matrix interactions	7	3	0.0242954
R-BTA-9645460	Alpha-protein kinase 1 signaling pathway	7	3	0.0242954
R-BTA-1296053	Classical Kir channels	3	2	0.0269386
R-BTA-1299308	Tandem of pore domain in a weak inwardly rectifying K+ channels (TWIK)	3	2	0.0269386
R-BTA-1855204	Synthesis of IP3 and IP4 in the cytosol	13	4	0.0318704
R-BTA-1474228	Degradation of the extracellular matrix	32	7	0.0321704
R-BTA-209543	p75NTR recruits signalling complexes	8	3	0.036091
R-BTA-380320	Recruitment of NuMA to mitotic centrosomes	40	8	0.0372653
R-BTA-194840	Rho GTPase cycle	48	9	0.0408002
R-BTA-380270	Recruitment of mitotic centrosome proteins and complexes	35	7	0.0498908
R-BTA-380287	Centrosome maturation	35	7	0.0498908

## Sheet: MSigDB
MSig ID	MSig Term	Total Genes	Significant Genes	P-value
M7154	Ensembl 99 Genes in Cytogenetic Band chr15q15	58	30	4.95249e-15
M561	Ensembl 99 Genes in Cytogenetic Band chr19q13	441	90	3.03302e-10
M35	Ensembl 99 Genes in Cytogenetic Band chr22q12	92	31	1.64867e-09
M4500	Genes down-regulated in fibroblasts expressing mutant forms of ERCC3 [GeneID=2071] after UV irradiation.	768	126	1.52878e-07
M18413	Ensembl 99 Genes in Cytogenetic Band chr12q23	60	21	3.36955e-07
M1493	Genes within amplicon 11q12-q14 identified in a copy number alterations study of 191 breast tumor samples.	113	31	3.5238e-07
M6858	Ensembl 99 Genes in Cytogenetic Band chr6p22	81	24	1.63178e-06
M30424	Genes predicted to be targets of miRBase v22 microRNA hsa-miR-651-3p in miRDB v6.0 with MirTarget v4 prediction scores > 80 (high confidence targets).	663	107	3.03945e-06
M14463	Genes having at least one occurence of the highly conserved motif M17 AACTTT in the region spanning up to 4 kb around their transcription start sites. The motif does not match any known transcription factor binding site (v7.4 TRANSFAC).	1507	211	3.25706e-06
M1999	The 'adult tissue stem' module: genes coordinately up-regulated in a compendium of adult tissue stem cells.	540	90	5.11021e-06
M30567	Genes predicted to be targets of miRBase v22 microRNA hsa-miR-196a-1-3p in miRDB v6.0 with MirTarget v4 prediction scores > 80 (high confidence targets).	316	59	7.32564e-06
M32269	Genes predicted to be targets of miRBase v22 microRNA hsa-miR-4714-3p in miRDB v6.0 with MirTarget v4 prediction scores > 80 (high confidence targets).	46	16	9.22315e-06
M30415	Genes predicted to be targets of miRBase v22 microRNA hsa-miR-607 in miRDB v6.0 with MirTarget v4 prediction scores > 80 (high confidence targets).	766	118	9.35309e-06
M16652	Ensembl 99 Genes in Cytogenetic Band chr5q15	20	10	1.0785e-05
M30446	Genes predicted to be targets of miRBase v22 microRNA hsa-let-7b-3p in miRDB v6.0 with MirTarget v4 prediction scores > 80 (high confidence targets).	597	96	1.15341e-05
M30438	Genes predicted to be targets of miRBase v22 microRNA hsa-let-7a-3p in miRDB v6.0 with MirTarget v4 prediction scores > 80 (high confidence targets).	598	96	1.23684e-05
M30847	Genes predicted to be targets of miRBase v22 microRNA hsa-miR-2113 in miRDB v6.0 with MirTarget v4 prediction scores > 80 (high confidence targets).	217	44	1.29161e-05
M30443	Genes predicted to be targets of miRBase v22 microRNA hsa-miR-98-3p in miRDB v6.0 with MirTarget v4 prediction scores > 80 (high confidence targets).	600	96	1.42085e-05
M3104	Genes up-regulated in comparison of naive T cells versus effector memory T cells.	140	32	1.62123e-05
M30445	Genes predicted to be targets of miRBase v22 microRNA hsa-let-7f-1-3p in miRDB v6.0 with MirTarget v4 prediction scores > 80 (high confidence targets).	596	95	1.83853e-05
M30425	Genes predicted to be targets of miRBase v22 microRNA hsa-miR-335-3p in miRDB v6.0 with MirTarget v4 prediction scores > 80 (high confidence targets).	682	106	1.83891e-05
M30762	Genes predicted to be targets of miRBase v22 microRNA hsa-miR-380-3p in miRDB v6.0 with MirTarget v4 prediction scores > 80 (high confidence targets).	174	37	2.08147e-05
M18476	Ensembl 99 Genes in Cytogenetic Band chr6q22	49	16	2.29622e-05
M9818	Ensembl 99 Genes in Cytogenetic Band chr16q24	49	16	2.29622e-05
M30597	Genes predicted to be targets of miRBase v22 microRNA hsa-miR-7159-5p in miRDB v6.0 with MirTarget v4 prediction scores > 80 (high confidence targets).	257	49	2.42315e-05
M30456	Genes predicted to be targets of miRBase v22 microRNA hsa-miR-1468-3p in miRDB v6.0 with MirTarget v4 prediction scores > 80 (high confidence targets).	534	86	3.11745e-05
M1351	Genes down-regulated in the urogenital sinus (UGS) of day E16 females exposed to the androgen dihydrotestosterone [PubChem=10635] for 48 h.	333	59	3.70695e-05
M30985	Genes predicted to be targets of miRBase v22 microRNA hsa-miR-12120 in miRDB v6.0 with MirTarget v4 prediction scores > 80 (high confidence targets).	140	31	4.21264e-05
M3106	Genes up-regulated in comparison of naive T cells versus central memory T cells.	140	31	4.21264e-05
M30891	Genes predicted to be targets of miRBase v22 microRNA hsa-miR-130b-5p in miRDB v6.0 with MirTarget v4 prediction scores > 80 (high confidence targets).	147	32	4.54898e-05
M11664	Ensembl 99 Genes in Cytogenetic Band chr11q13	187	38	4.67757e-05
M30956	Genes predicted to be targets of miRBase v22 microRNA hsa-miR-6739-3p in miRDB v6.0 with MirTarget v4 prediction scores > 80 (high confidence targets).	156	33	6.35887e-05
M9705	Genes up-regulated in CD4 [GeneID=920] Th1 cells: wildtype versus EGR2 [GeneID=1959] knockout.	156	33	6.35887e-05
M9891	Ensembl 99 Genes in Cytogenetic Band chr1q42	75	20	6.39011e-05
M30436	Genes predicted to be targets of miRBase v22 microRNA hsa-miR-5696 in miRDB v6.0 with MirTarget v4 prediction scores > 80 (high confidence targets).	545	86	6.60824e-05
M3118	Genes up-regulated in comparison of naive T cells versus memory T cells.	138	30	7.97505e-05
M30423	Genes predicted to be targets of miRBase v22 microRNA hsa-miR-1277-5p in miRDB v6.0 with MirTarget v4 prediction scores > 80 (high confidence targets).	747	111	8.21481e-05
M30494	Genes predicted to be targets of miRBase v22 microRNA hsa-miR-126-5p in miRDB v6.0 with MirTarget v4 prediction scores > 80 (high confidence targets).	365	62	8.55947e-05
M12307	Genes within amplicon 16q24 identified in a copy number alterations study of 191 breast tumor samples.	29	11	9.43008e-05
M30806	Genes predicted to be targets of miRBase v22 microRNA hsa-miR-4680-3p in miRDB v6.0 with MirTarget v4 prediction scores > 80 (high confidence targets).	201	39	0.000107524
M30686	Genes predicted to be targets of miRBase v22 microRNA hsa-miR-369-3p in miRDB v6.0 with MirTarget v4 prediction scores > 80 (high confidence targets).	244	45	0.000116325
M6500	Genes up-regulated in monocyte-derived dendritic cells: untreated versus vehicle.	129	28	0.000139959
M31049	Genes predicted to be targets of miRBase v22 microRNA hsa-miR-7844-5p in miRDB v6.0 with MirTarget v4 prediction scores > 80 (high confidence targets).	130	28	0.00016086
M30420	Genes predicted to be targets of miRBase v22 microRNA hsa-miR-12136 in miRDB v6.0 with MirTarget v4 prediction scores > 80 (high confidence targets).	812	117	0.000193714
M7403	Genes up-regulated in immature neuron cell line: control versus interferon alpha (12h).	165	33	0.000196879
M2157	Genes down-regulated in MCF7 cells (breast cancer) at 24 h of estradiol [PubChem=5757] treatment.	422	68	0.000203328
M18082	Enables the transmembrane transfer of a solute by a channel that opens in response to a specific stimulus. [GOC:mtg_transport]	279	49	0.00020443
M359	Genes down-regulated in macrophages from patients with synovial fluid rheumatoid arthritis versus monocyte-derived macrophages from healthy persons.	119	26	0.00021357
M30467	Genes predicted to be targets of miRBase v22 microRNA hsa-miR-6809-3p in miRDB v6.0 with MirTarget v4 prediction scores > 80 (high confidence targets).	400	65	0.000218894
M30507	Genes predicted to be targets of miRBase v22 microRNA hsa-miR-1250-3p in miRDB v6.0 with MirTarget v4 prediction scores > 80 (high confidence targets).	424	68	0.000233893
M16500	Ensembl 99 Genes in Cytogenetic Band chr14q13	18	8	0.000240139
M30427	Genes predicted to be targets of miRBase v22 microRNA hsa-miR-524-5p in miRDB v6.0 with MirTarget v4 prediction scores > 80 (high confidence targets).	777	112	0.000261389
M30476	Genes predicted to be targets of miRBase v22 microRNA hsa-miR-548aw in miRDB v6.0 with MirTarget v4 prediction scores > 80 (high confidence targets).	497	77	0.000282824
M30426	Genes predicted to be targets of miRBase v22 microRNA hsa-miR-520d-5p in miRDB v6.0 with MirTarget v4 prediction scores > 80 (high confidence targets).	773	111	0.000322419
M30598	Genes predicted to be targets of miRBase v22 microRNA hsa-miR-6875-3p in miRDB v6.0 with MirTarget v4 prediction scores > 80 (high confidence targets).	322	54	0.000332141
M30412	Genes predicted to be targets of miRBase v22 microRNA hsa-miR-153-5p in miRDB v6.0 with MirTarget v4 prediction scores > 80 (high confidence targets).	857	121	0.000347763
M17079	Up-regulated genes distinguishing between two subtypes of gastric cancer: advanced (AGC) and early (EGC).	143	29	0.000367226
M30435	Genes predicted to be targets of miRBase v22 microRNA hsa-miR-548e-5p in miRDB v6.0 with MirTarget v4 prediction scores > 80 (high confidence targets).	597	89	0.000371444
M5329	Genes positively correlated with amplifications of MYCL1 [GeneID=4610] in SCLC (small cell lung cancer) cell lines.	11	6	0.000383028
M16376	Arrhythmogenic right ventricular cardiomyopathy (ARVC)	61	16	0.000412924
M30478	Genes predicted to be targets of miRBase v22 microRNA hsa-miR-19b-3p in miRDB v6.0 with MirTarget v4 prediction scores > 80 (high confidence targets).	519	79	0.000413863
M15819	Ensembl 99 Genes in Cytogenetic Band chr1q43	15	7	0.000415221
M1533	All significantly down-regulated genes in kidney glomeruli isolated from TCF21 [GeneID=6943] knockout mice.	697	101	0.000432304
M735	Neuronal System	333	55	0.000433017
M30655	Genes predicted to be targets of miRBase v22 microRNA hsa-miR-130a-5p in miRDB v6.0 with MirTarget v4 prediction scores > 80 (high confidence targets).	259	45	0.000464748
M1733	Cluster P3 of genes with similar expression profiles in peripheral T lymphocytes after FOXP3 [GeneID=50943] loss of function (LOF).	125	26	0.00048194
M30518	Genes predicted to be targets of miRBase v22 microRNA hsa-miR-627-3p in miRDB v6.0 with MirTarget v4 prediction scores > 80 (high confidence targets).	365	59	0.00048212
M19593	Ensembl 99 Genes in Cytogenetic Band chr3q25	45	13	0.000518164
M31278	Genes predicted to be targets of miRBase v22 microRNA hsa-miR-6783-5p in miRDB v6.0 with MirTarget v4 prediction scores > 80 (high confidence targets).	119	25	0.000524878
M3674	Genes down-regulated in comparison of regulatory T cell (Treg) from mice infected with S. mansoni versus T effector cells from the infected mice.	160	31	0.000538744
M6	Ensembl 99 Genes in Cytogenetic Band chr4q26	8	5	0.00053914
M10961	Genes down-regulated in TMX2-28 cells (breast cancer) which do not express ESR1 [GeneID=2099]) compared to the parental MCF7 cells which do.	556	83	0.000555799
M30561	Genes predicted to be targets of miRBase v22 microRNA hsa-miR-129-5p in miRDB v6.0 with MirTarget v4 prediction scores > 80 (high confidence targets).	291	49	0.0005587
M17240	An ion channel complex through which potassium ions pass. [GOC:mah]	81	19	0.00057947
M30475	Genes predicted to be targets of miRBase v22 microRNA hsa-miR-19a-3p in miRDB v6.0 with MirTarget v4 prediction scores > 80 (high confidence targets).	517	78	0.000588444
M30803	Genes predicted to be targets of miRBase v22 microRNA hsa-miR-888-5p in miRDB v6.0 with MirTarget v4 prediction scores > 80 (high confidence targets).	189	35	0.000589886
M31966	Genes predicted to be targets of miRBase v22 microRNA hsa-miR-4439 in miRDB v6.0 with MirTarget v4 prediction scores > 80 (high confidence targets).	57	15	0.000596904
M30783	Genes predicted to be targets of miRBase v22 microRNA hsa-miR-4477b in miRDB v6.0 with MirTarget v4 prediction scores > 80 (high confidence targets).	211	38	0.000617214
M30584	Genes predicted to be targets of miRBase v22 microRNA hsa-miR-6885-3p in miRDB v6.0 with MirTarget v4 prediction scores > 80 (high confidence targets).	323	53	0.000639401
M12412	Ensembl 99 Genes in Cytogenetic Band chr10p13	25	9	0.00064469
M9935	Genes down-regulated in B lymphocytes treated by anti IgM for 1h: wildtype versus MAP3K7 [GeneID=6885] knockout.	141	28	0.000653689
M30614	Genes predicted to be targets of miRBase v22 microRNA hsa-miR-510-3p in miRDB v6.0 with MirTarget v4 prediction scores > 80 (high confidence targets).	294	49	0.000707148
M352	Ensembl 99 Genes in Cytogenetic Band chr4q31	58	15	0.000728245
M30555	Genes predicted to be targets of miRBase v22 microRNA hsa-miR-381-3p in miRDB v6.0 with MirTarget v4 prediction scores > 80 (high confidence targets).	371	59	0.000732553
M30546	Genes predicted to be targets of miRBase v22 microRNA hsa-miR-137-3p in miRDB v6.0 with MirTarget v4 prediction scores > 80 (high confidence targets).	426	66	0.000750996
M31380	Genes predicted to be targets of miRBase v22 microRNA hsa-miR-4645-3p in miRDB v6.0 with MirTarget v4 prediction scores > 80 (high confidence targets).	89	20	0.000755886
M30638	Genes predicted to be targets of miRBase v22 microRNA hsa-miR-1252-5p in miRDB v6.0 with MirTarget v4 prediction scores > 80 (high confidence targets).	265	45	0.000768164
M2154	Genes down-regulated in MCF7 cells (breast cancer) at 6 h of estradiol [PubChem=5757] treatment.	83	19	0.00079836
M30725	Genes predicted to be targets of miRBase v22 microRNA hsa-miR-670-3p in miRDB v6.0 with MirTarget v4 prediction scores > 80 (high confidence targets).	236	41	0.000814668
M16649	Genes commonly down-regulated in CD-1 and CD-2 clusters of multiple myeloma samples and which were higher expressed in the CD-1 group.	47	13	0.000818259
M30934	Genes predicted to be targets of miRBase v22 microRNA hsa-miR-578 in miRDB v6.0 with MirTarget v4 prediction scores > 80 (high confidence targets).	150	29	0.000830527
M30497	Genes predicted to be targets of miRBase v22 microRNA hsa-miR-551b-5p in miRDB v6.0 with MirTarget v4 prediction scores > 80 (high confidence targets).	412	64	0.00083676
M30419	Genes predicted to be targets of miRBase v22 microRNA hsa-miR-6867-5p in miRDB v6.0 with MirTarget v4 prediction scores > 80 (high confidence targets).	687	98	0.000894522
M2790	Genes down-regulated in HMEC cells (primary mammary epithelium) upon over-expression of EIF4E [GeneID=1977] gene.	84	19	0.000932171
M31683	Genes predicted to be targets of miRBase v22 microRNA hsa-miR-1244 in miRDB v6.0 with MirTarget v4 prediction scores > 80 (high confidence targets).	78	18	0.000981617
M9403	Genes down-regulated in T reg: BCL6 [GeneID=604] knockout versus wildtype.	78	18	0.000981617
M30453	Genes predicted to be targets of miRBase v22 microRNA hsa-miR-3671 in miRDB v6.0 with MirTarget v4 prediction scores > 80 (high confidence targets).	510	76	0.000985066
M30531	Genes predicted to be targets of miRBase v22 microRNA hsa-miR-3143 in miRDB v6.0 with MirTarget v4 prediction scores > 80 (high confidence targets).	360	57	0.000994605
M30850	Genes predicted to be targets of miRBase v22 microRNA hsa-miR-3140-3p in miRDB v6.0 with MirTarget v4 prediction scores > 80 (high confidence targets).	180	33	0.000997565
M11055	The orderly movement of endothelial cells into the extracellular matrix in order to form new blood vessels involved in sprouting angiogenesis. [PMID:16391003]	48	13	0.00101601
M3356	Genes up-regulated in comparison of Th1 cells versus Th17 cells.	145	28	0.00103166
M17016	The portion of the plasma membrane surrounding a filopodium. [GOC:mah]	17	7	0.00103885
M5840	Genes up-regulated in lung relapse of breast cancer.	17	7	0.00103885
M31915	Genes predicted to be targets of miRBase v22 microRNA hsa-miR-3136-5p in miRDB v6.0 with MirTarget v4 prediction scores > 80 (high confidence targets).	60	15	0.00106545
M30432	Genes predicted to be targets of miRBase v22 microRNA hsa-miR-570-3p in miRDB v6.0 with MirTarget v4 prediction scores > 80 (high confidence targets).	617	89	0.00107809
M31336	Genes predicted to be targets of miRBase v22 microRNA hsa-miR-6845-3p in miRDB v6.0 with MirTarget v4 prediction scores > 80 (high confidence targets).	85	19	0.00108474
M12640	Ensembl 99 Genes in Cytogenetic Band chr3p13	9	5	0.00110818
M12720	Ensembl 99 Genes in Cytogenetic Band chr2q22	9	5	0.00110818
M12824	Cluster 4 of method A: up-regulation of these genes in patients with non-small cell lung cancer (NSCLC) predicts good survival outcome.	160	30	0.00114411
M3987	Genes down-regulated in comparison of dendritic cells (DC) stimulated with LPS (TLR4 agonist) at 1 h versus DC cells stimulated with CpG DNA (TLR9 agonist) at 1 h.	160	30	0.00114411
M27053	Synthesis of IP3 and IP4 in the cytosol	22	8	0.00119609
M30485	Genes predicted to be targets of miRBase v22 microRNA hsa-miR-3680-3p in miRDB v6.0 with MirTarget v4 prediction scores > 80 (high confidence targets).	402	62	0.00120077
M30608	Genes predicted to be targets of miRBase v22 microRNA hsa-miR-9-5p in miRDB v6.0 with MirTarget v4 prediction scores > 80 (high confidence targets).	410	63	0.00120959
M30680	Genes predicted to be targets of miRBase v22 microRNA hsa-miR-218-5p in miRDB v6.0 with MirTarget v4 prediction scores > 80 (high confidence targets).	340	54	0.00124125
M31462	Genes predicted to be targets of miRBase v22 microRNA hsa-miR-124-5p in miRDB v6.0 with MirTarget v4 prediction scores > 80 (high confidence targets).	86	19	0.00125812
M9571	Genes up-regulated in T conv from: peripheral lymph nodes versus thymic precursors.	161	30	0.00126833
M31897	Genes predicted to be targets of miRBase v22 microRNA hsa-miR-5586-5p in miRDB v6.0 with MirTarget v4 prediction scores > 80 (high confidence targets).	61	15	0.00127823
M30811	Genes predicted to be targets of miRBase v22 microRNA hsa-miR-568 in miRDB v6.0 with MirTarget v4 prediction scores > 80 (high confidence targets).	212	37	0.00131119
M30487	Genes predicted to be targets of miRBase v22 microRNA hsa-miR-186-5p in miRDB v6.0 with MirTarget v4 prediction scores > 80 (high confidence targets).	444	67	0.00138754
M31269	Genes predicted to be targets of miRBase v22 microRNA hsa-miR-5001-3p in miRDB v6.0 with MirTarget v4 prediction scores > 80 (high confidence targets).	120	24	0.0013882
M9236	Genes down-regulated in CD8 T cells with STAT4 [GeneID=6775]: untreated versus interferon alpha.	162	30	0.0014041
M4580	Genes having at least one occurence of the transcription factor binding site V$TITF1_Q3 (v7.4 TRANSFAC) in the regions spanning up to 4 kb around their transcription starting sites.	184	33	0.00146485
M31282	Genes predicted to be targets of miRBase v22 microRNA hsa-miR-6730-5p in miRDB v6.0 with MirTarget v4 prediction scores > 80 (high confidence targets).	107	22	0.00148569
M16009	Genes whose DNA is hypo-methylated in hepatocellular carcinoma (HCC) compared to normal liver.	550	80	0.00149256
M1042	Ensembl 99 Genes in Cytogenetic Band chr4q32	33	10	0.00151025
M18165	Interacting selectively and non-covalently with calcium ions (Ca2+). [GOC:ai]	526	77	0.0015199
M2339	Direct targets of PRDM5 [GeneID=11107].	62	15	0.00152559
M6828	Ensembl 99 Genes in Cytogenetic Band chr7q36	62	15	0.00152559
M30434	Genes predicted to be targets of miRBase v22 microRNA hsa-miR-4795-3p in miRDB v6.0 with MirTarget v4 prediction scores > 80 (high confidence targets).	575	83	0.00153617
M30616	Genes predicted to be targets of miRBase v22 microRNA hsa-miR-367-3p in miRDB v6.0 with MirTarget v4 prediction scores > 80 (high confidence targets).	351	55	0.00153982
M30617	Genes predicted to be targets of miRBase v22 microRNA hsa-miR-363-3p in miRDB v6.0 with MirTarget v4 prediction scores > 80 (high confidence targets).	351	55	0.00153982
M6970	Genes up-regulated in na√Øve macrophages: untreated versus LPS.	156	29	0.0015725
M9930	Genes down-regulated in B lymphocytes with MAP3K7 [GeneID=6885] knockout: untreated versus anti IgM for 3h.	149	28	0.00158681
M372	Genes down-regulated in B lymphocytes: na√Øve versus memory.	135	26	0.00159356
M853	Myogenesis	28	9	0.00163105
M4913	Genes down-regulated in adipose tissue mesenchymal stem cells (ASC) vs bone marrow mesenchymal stem cells (rBMSC)	88	19	0.00167644
M5424	Genes up-regulated in comparison of eosinophils versus Th2 cells.	150	28	0.00176039
M30639	Genes predicted to be targets of miRBase v22 microRNA hsa-let-7f-2-3p in miRDB v6.0 with MirTarget v4 prediction scores > 80 (high confidence targets).	322	51	0.00177483
M30481	Genes predicted to be targets of miRBase v22 microRNA hsa-miR-9983-3p in miRDB v6.0 with MirTarget v4 prediction scores > 80 (high confidence targets).	369	57	0.00178853
M5485	Muscle contraction	165	30	0.00188959
M30545	Genes predicted to be targets of miRBase v22 microRNA hsa-miR-3065-5p in miRDB v6.0 with MirTarget v4 prediction scores > 80 (high confidence targets).	347	54	0.00197398
M30622	Genes predicted to be targets of miRBase v22 microRNA hsa-miR-25-3p in miRDB v6.0 with MirTarget v4 prediction scores > 80 (high confidence targets).	347	54	0.00197398
M30552	Genes predicted to be targets of miRBase v22 microRNA hsa-miR-300 in miRDB v6.0 with MirTarget v4 prediction scores > 80 (high confidence targets).	371	57	0.00202668
M15252	Neighborhood of MAPK10	70	16	0.00204241
M30564	Genes predicted to be targets of miRBase v22 microRNA hsa-miR-548f-5p in miRDB v6.0 with MirTarget v4 prediction scores > 80 (high confidence targets).	387	59	0.00205049
M30886	Genes predicted to be targets of miRBase v22 microRNA hsa-miR-8084 in miRDB v6.0 with MirTarget v4 prediction scores > 80 (high confidence targets).	188	33	0.00211159
M9862	Genes up-regulated in at day 0 B cell wildtype versus CD40L and IL-2 IL-4 IL-5 stimulated at day 1 B cell wildtype.	159	29	0.00212196
M5433	Genes down-regulated in comparison of mast cells versus neutrophils.	152	28	0.00215698
M2451	Genes down-regulated after 1 h of TGFB1 [GeneID=7040] stimulation in MEF cells (embryonic fibroblast) with NFIC [GeneID=4782] knockout vs wild type MEFs.	90	19	0.00220687
M17447	The portion of the plasma membrane surrounding a lamellipodium. [GOC:mah]	19	7	0.00222982
M17373	Genes having at least one occurence of the transcription factor binding site V$PAX6_01 (v7.4 TRANSFAC) in the regions spanning up to 4 kb around their transcription starting sites.	77	17	0.00223681
M30466	Genes predicted to be targets of miRBase v22 microRNA hsa-miR-23c in miRDB v6.0 with MirTarget v4 prediction scores > 80 (high confidence targets).	461	68	0.0023062
M30504	Genes predicted to be targets of miRBase v22 microRNA hsa-miR-144-3p in miRDB v6.0 with MirTarget v4 prediction scores > 80 (high confidence targets).	413	62	0.00232674
M2369	Genes down-regulated during differentiation of Oli-Neu cells (oligodendroglial precursor) in response to PD174265 [PubChem=4709].	876	118	0.0023277
M31439	Genes predicted to be targets of miRBase v22 microRNA hsa-miR-4699-5p in miRDB v6.0 with MirTarget v4 prediction scores > 80 (high confidence targets).	84	18	0.00239565
M30623	Genes predicted to be targets of miRBase v22 microRNA hsa-miR-548at-5p in miRDB v6.0 with MirTarget v4 prediction scores > 80 (high confidence targets).	288	46	0.00245202
M30921	Genes predicted to be targets of miRBase v22 microRNA hsa-miR-12131 in miRDB v6.0 with MirTarget v4 prediction scores > 80 (high confidence targets).	132	25	0.00246233
M4254	Ensembl 99 Genes in Cytogenetic Band chr2q32	35	10	0.00246609
M12059	The orderly movement of an endothelial cell into the extracellular matrix to form an endothelium. [GOC:go_curators]	168	30	0.00251318
M11407	Genes having at least one occurence of the transcription factor binding site V$MEF2_02 (v7.4 TRANSFAC) in the regions spanning up to 4 kb around their transcription starting sites.	183	32	0.00260069
M30441	Genes predicted to be targets of miRBase v22 microRNA hsa-miR-30d-5p in miRDB v6.0 with MirTarget v4 prediction scores > 80 (high confidence targets).	644	90	0.00264719
M30444	Genes predicted to be targets of miRBase v22 microRNA hsa-miR-30a-5p in miRDB v6.0 with MirTarget v4 prediction scores > 80 (high confidence targets).	644	90	0.00264719
M8898	Genes down-regulated in CD4 [GeneID=920] versus granulocyte-monocyte progenitors.	147	27	0.00267429
M5318	Genes up-regulated in comparison of memory CD4 [GeneID=920] T cells from young donors treated with TSST at 40 h versus those from old donors treated with TSST at 40 h.	140	26	0.00271155
M32143	Genes predicted to be targets of miRBase v22 microRNA hsa-miR-4300 in miRDB v6.0 with MirTarget v4 prediction scores > 80 (high confidence targets).	47	12	0.00271225
M31461	Genes predicted to be targets of miRBase v22 microRNA hsa-miR-338-3p in miRDB v6.0 with MirTarget v4 prediction scores > 80 (high confidence targets).	112	22	0.0027257
M31180	Genes predicted to be targets of miRBase v22 microRNA hsa-miR-3667-3p in miRDB v6.0 with MirTarget v4 prediction scores > 80 (high confidence targets).	126	24	0.00275028
M30442	Genes predicted to be targets of miRBase v22 microRNA hsa-miR-30e-5p in miRDB v6.0 with MirTarget v4 prediction scores > 80 (high confidence targets).	645	90	0.0027696
M31573	Genes predicted to be targets of miRBase v22 microRNA hsa-miR-1-5p in miRDB v6.0 with MirTarget v4 prediction scores > 80 (high confidence targets).	72	16	0.00277421
M15601	Neighborhood of RAB3A	30	9	0.00278673
M30827	Genes predicted to be targets of miRBase v22 microRNA hsa-miR-135b-5p in miRDB v6.0 with MirTarget v4 prediction scores > 80 (high confidence targets).	244	40	0.00283755
M12259	The orderly movement of an endothelial cell into the extracellular matrix in order to form new blood vessels during angiogenesis. [PMID:11166264]	92	19	0.00287183
M30520	Genes predicted to be targets of miRBase v22 microRNA hsa-miR-182-5p in miRDB v6.0 with MirTarget v4 prediction scores > 80 (high confidence targets).	449	66	0.00288829
M30551	Genes predicted to be targets of miRBase v22 microRNA hsa-miR-4422 in miRDB v6.0 with MirTarget v4 prediction scores > 80 (high confidence targets).	361	55	0.00289426
M17419	An ion channel complex through which cations pass. [GOC:mah]	177	31	0.00293164
M31788	Genes predicted to be targets of miRBase v22 microRNA hsa-miR-6864-5p in miRDB v6.0 with MirTarget v4 prediction scores > 80 (high confidence targets).	66	15	0.0029505
M31769	Genes predicted to be targets of miRBase v22 microRNA hsa-miR-127-5p in miRDB v6.0 with MirTarget v4 prediction scores > 80 (high confidence targets).	79	17	0.0029808
M30953	Genes predicted to be targets of miRBase v22 microRNA hsa-miR-6853-3p in miRDB v6.0 with MirTarget v4 prediction scores > 80 (high confidence targets).	170	30	0.00302035
M30812	Genes predicted to be targets of miRBase v22 microRNA hsa-miR-135a-5p in miRDB v6.0 with MirTarget v4 prediction scores > 80 (high confidence targets).	245	40	0.00305715
M27454	Cardiac conduction	113	22	0.00305741
M6341	Genes down-regulated in Vd1 gamma delta T cells: untreated versus LPS.	120	23	0.00306943
M30631	Genes predicted to be targets of miRBase v22 microRNA hsa-miR-4789-5p in miRDB v6.0 with MirTarget v4 prediction scores > 80 (high confidence targets).	307	48	0.00309861
M32453	Genes predicted to be targets of miRBase v22 microRNA hsa-miR-6508-3p in miRDB v6.0 with MirTarget v4 prediction scores > 80 (high confidence targets).	36	10	0.00309884
M7220	Genes having at least one occurence of the highly conserved motif M43 GTTGNYNNRGNAAC in the region spanning up to 4 kb around their transcription start sites. The motif does not match any known transcription factor binding site (v7.4 TRANSFAC).	86	18	0.00314218
M3200	Genes up-regulated in comparison of naive B cell versus dark zone germinal center B cells.	156	28	0.00318333
M5034	Genes up-regulated in comparison of SP2 thymocytes versus SP4 thymocytes.	156	28	0.00318333
M8412	Ensembl 99 Genes in Cytogenetic Band chr6p23	7	4	0.00325646
M30612	Genes predicted to be targets of miRBase v22 microRNA hsa-miR-128-3p in miRDB v6.0 with MirTarget v4 prediction scores > 80 (high confidence targets).	379	57	0.00327907
M30548	Genes predicted to be targets of miRBase v22 microRNA hsa-miR-1283 in miRDB v6.0 with MirTarget v4 prediction scores > 80 (high confidence targets).	387	58	0.00328193
M30615	Genes predicted to be targets of miRBase v22 microRNA hsa-miR-216a-3p in miRDB v6.0 with MirTarget v4 prediction scores > 80 (high confidence targets).	380	57	0.00347513
M30560	Genes predicted to be targets of miRBase v22 microRNA hsa-miR-5680 in miRDB v6.0 with MirTarget v4 prediction scores > 80 (high confidence targets).	388	58	0.00347595
M2494	Genes down-regulated in primary LEC cells (lymphatic endothelum) upon overexpression of MIR31 [GeneID=407035].	301	47	0.00348974
M9597	Genes down-regulated in thymic T conv: CD24 int [GeneID=100133941] versus CD24 low [GeneID=100133941].	150	27	0.00358254
M30625	Genes predicted to be targets of miRBase v22 microRNA hsa-miR-203a-3p in miRDB v6.0 with MirTarget v4 prediction scores > 80 (high confidence targets).	286	45	0.00363175
M30574	Genes predicted to be targets of miRBase v22 microRNA hsa-miR-92b-3p in miRDB v6.0 with MirTarget v4 prediction scores > 80 (high confidence targets).	389	58	0.00367981
M7876	Genes down-regulated in follicular epithelial stem cells after transgenic expression of GR [GeneID=2908] under control of the keratin5 (K5) [GeneID=3852] promoter.	101	20	0.00377113
M32114	Genes predicted to be targets of miRBase v22 microRNA hsa-miR-5591-5p in miRDB v6.0 with MirTarget v4 prediction scores > 80 (high confidence targets).	49	12	0.00393458
M5077	Genes down-regulated by trabectedin [PubChem=3199] and its synthetic analog phthalascidin Pt 650 in HCT116 cells (colon cancer).	43	11	0.00395962
M30717	Genes predicted to be targets of miRBase v22 microRNA hsa-miR-3692-3p in miRDB v6.0 with MirTarget v4 prediction scores > 80 (high confidence targets).	218	36	0.00396103
M4603	Genes down-regulated in comparison of CD25+ T cells treated with IL4 [GeneID=3565] versus CD25- T cells treated with IL4 [GeneID=3565] at day 5.	144	26	0.00403163
M30701	Genes predicted to be targets of miRBase v22 microRNA hsa-miR-3681-3p in miRDB v6.0 with MirTarget v4 prediction scores > 80 (high confidence targets).	327	50	0.00406697
M9121	Genes up-regulated in CD4 T conv over-expressing: FOXP3 [GeneID=50943] versus IKZF4 and FOXP3 [GeneID=64375;50943].	166	29	0.00407467
M9922	Genes up-regulated in B lymphocytes: untreated versus anti-IgM for 6h.	166	29	0.00407467
M6874	Genes up-regulated during B lymphocyte differentiation: small pre-B II versus VPREB1+ [GeneID=7441] large pre-B II.	137	25	0.00411397
M30568	Genes predicted to be targets of miRBase v22 microRNA hsa-miR-32-5p in miRDB v6.0 with MirTarget v4 prediction scores > 80 (high confidence targets).	391	58	0.00411871
M31550	Genes predicted to be targets of miRBase v22 microRNA hsa-miR-6073 in miRDB v6.0 with MirTarget v4 prediction scores > 80 (high confidence targets).	95	19	0.00417722
M2374	Ensembl 99 Genes in Cytogenetic Band chr4q28	16	6	0.00418225
M6513	Genes down-regulated in epithelial cells (6h): untreated versus IFNG [GeneID=3458].	159	28	0.00420179
M30724	Genes predicted to be targets of miRBase v22 microRNA hsa-miR-543 in miRDB v6.0 with MirTarget v4 prediction scores > 80 (high confidence targets).	265	42	0.00424653
M2433	Genes differentially expressed in liver tissue upon knockout of the 1a isoform of SREBF1 [GeneID=6720].	4	3	0.00425185
M31156	Genes predicted to be targets of miRBase v22 microRNA hsa-miR-561-5p in miRDB v6.0 with MirTarget v4 prediction scores > 80 (high confidence targets).	116	22	0.00426245
M31267	Genes predicted to be targets of miRBase v22 microRNA hsa-miR-6733-3p in miRDB v6.0 with MirTarget v4 prediction scores > 80 (high confidence targets).	116	22	0.00426245
M3373	Neighborhood of DNM1	62	14	0.0042674
M30571	Genes predicted to be targets of miRBase v22 microRNA hsa-miR-92a-3p in miRDB v6.0 with MirTarget v4 prediction scores > 80 (high confidence targets).	392	58	0.00435459
M30454	Genes predicted to be targets of miRBase v22 microRNA hsa-miR-4698 in miRDB v6.0 with MirTarget v4 prediction scores > 80 (high confidence targets).	523	74	0.00448976
M8275	Genes down-regulated in B lymphocytes with NFATC1 [GeneID=4772] knockout: control versus stimulated by anti-IgM for 3h.	138	25	0.00453674
M31895	Genes predicted to be targets of miRBase v22 microRNA hsa-miR-4519 in miRDB v6.0 with MirTarget v4 prediction scores > 80 (high confidence targets).	69	15	0.00462217
M30592	Genes predicted to be targets of miRBase v22 microRNA hsa-miR-493-5p in miRDB v6.0 with MirTarget v4 prediction scores > 80 (high confidence targets).	377	56	0.00462424
M4674	Genes up-regulated in comparison of naive CD4 [GeneID=920] T cells versus CD4 [GeneID=920] effector memory T cells.	131	24	0.00462431
M6165	Genes up-regulated in D10.G4.1 T cell line (0.8h): control versus treated with NMU [GeneID=10874].	131	24	0.00462431
M12945	Ensembl 99 Genes in Cytogenetic Band chr12q21	50	12	0.0046932
M9295	Genes down-regulated in Lung dendritic cell from Ad5 T424A hexon infection wildtype mice versus Lung dendritic cell from Ad5 T424A hexon inf IL-1R mice.	153	27	0.00473847
M31011	Genes predicted to be targets of miRBase v22 microRNA hsa-miR-187-5p in miRDB v6.0 with MirTarget v4 prediction scores > 80 (high confidence targets).	146	26	0.00487209
M9761	Genes down-regulated in CD4 [GeneID=920] SMARTA memory T cells: follicular helper (Tfh) versus Ly6c int CXCR5+ [GeneID=643].	146	26	0.00487209
M2446	Genes down-regulated in MEF cells (embryonic fibroblast) upon stimulation with TGFB1 [GeneID=7040] for 10 h.	198	33	0.00488655
M30632	Genes predicted to be targets of miRBase v22 microRNA hsa-miR-587 in miRDB v6.0 with MirTarget v4 prediction scores > 80 (high confidence targets).	291	45	0.00503574
M11439	Genes having at least one occurence of the transcription factor binding site V$TAL1ALPHAE47_01 (v7.4 TRANSFAC) in the regions spanning up to 4 kb around their transcription starting sites.	206	34	0.00505354
M31726	Genes predicted to be targets of miRBase v22 microRNA hsa-miR-3922-5p in miRDB v6.0 with MirTarget v4 prediction scores > 80 (high confidence targets).	83	17	0.00508835
M16200	Genes having at least one occurence of the transcription factor binding site V$ISRE_01 (v7.4 TRANSFAC) in the regions spanning up to 4 kb around their transcription starting sites.	191	32	0.00509971
M4654	Genes up-regulated in comparison of naive CD8 T cells versus PD-1 high CD8 T cells.	132	24	0.00510475
M30508	Genes predicted to be targets of miRBase v22 microRNA hsa-miR-548a-5p in miRDB v6.0 with MirTarget v4 prediction scores > 80 (high confidence targets).	387	57	0.00515339
M32589	Genes predicted to be targets of miRBase v22 microRNA hsa-miR-4727-3p in miRDB v6.0 with MirTarget v4 prediction scores > 80 (high confidence targets).	27	8	0.00516074
M5441	Genes up-regulated in comparison of mast cells versus effector memory CD4 [GeneID=920] T cells.	154	27	0.00518721
M7198	Genes up-regulated in B lymphocytes: na√Øve versus transitional CR2 [GeneID=1380] high.	154	27	0.00518721
M30569	Genes predicted to be targets of miRBase v22 microRNA hsa-miR-33a-3p in miRDB v6.0 with MirTarget v4 prediction scores > 80 (high confidence targets).	355	53	0.00519583
M31279	Genes predicted to be targets of miRBase v22 microRNA hsa-miR-6501-3p in miRDB v6.0 with MirTarget v4 prediction scores > 80 (high confidence targets).	125	23	0.00519693
M6227	Genes up-regulated in thymocytes: double positive versus CD4 [GeneID=920] single positive.	125	23	0.00519693
M30982	Genes predicted to be targets of miRBase v22 microRNA hsa-miR-139-5p in miRDB v6.0 with MirTarget v4 prediction scores > 80 (high confidence targets).	118	22	0.00526745
M31012	Genes predicted to be targets of miRBase v22 microRNA hsa-miR-4802-3p in miRDB v6.0 with MirTarget v4 prediction scores > 80 (high confidence targets).	118	22	0.00526745
M30958	Genes predicted to be targets of miRBase v22 microRNA hsa-miR-122b-5p in miRDB v6.0 with MirTarget v4 prediction scores > 80 (high confidence targets).	169	29	0.00528864
M3306	Genes down-regulated in comparison of unstimulated peripheral blood mononuclear cells (PBMC) 3 days after stimulation with YF17D vaccine versus PBMC 21 days after the stimulation.	111	21	0.00531123
M18095	Up-regulated genes from the set G (Fig. 5a): specific to cells expressing both MLL-AF4 [GeneID=4297;4299] and AF4-MLL fusion proteins.	184	31	0.00531627
M12851	Cell to Cell Adhesion Signaling	12	5	0.00531931
M13143	uCalpain and friends in Cell spread	12	5	0.00531931
M14787	Genes down-regulated in meningioma samples positive for PGR [GeneID=5241] compared to those without the receptor.	12	5	0.00531931
M7548	Genes up-regulated in double positive thymocytes: untreated versus stimulated by anti-CD3.	147	26	0.00534434
M30656	Genes predicted to be targets of miRBase v22 microRNA hsa-miR-3119 in miRDB v6.0 with MirTarget v4 prediction scores > 80 (high confidence targets).	292	45	0.00536602
M30603	Genes predicted to be targets of miRBase v22 microRNA hsa-miR-539-5p in miRDB v6.0 with MirTarget v4 prediction scores > 80 (high confidence targets).	316	48	0.00546352
M17740	The area of a motile cell closest to the direction of movement. [GOC:pg]	332	50	0.00549531
M828	Genes down-regulated in breast cancer tumors (formed by MCF-7 xenografts) resistant to tamoxifen [PubChem=5376].	177	30	0.00553519
M30464	Genes predicted to be targets of miRBase v22 microRNA hsa-miR-548p in miRDB v6.0 with MirTarget v4 prediction scores > 80 (high confidence targets).	478	68	0.00554251
M31070	Genes predicted to be targets of miRBase v22 microRNA hsa-miR-4255 in miRDB v6.0 with MirTarget v4 prediction scores > 80 (high confidence targets).	133	24	0.00562595
M3078	Genes up-regulated in comparison of healthy CD4 [GeneID=920] T cells versus healthy myeloid cells.	155	27	0.00567089
M3117	Genes down-regulated in comparison of central memory T cells versus peripheral blood mononuclear cells (PBMC).	155	27	0.00567089
M4055	Genes down-regulated in comparison of dendritic cells (DC) stimulated with LPS (TLR4 agonist) at 6 h versus DC cells stimulated with Gardiquimod (TLR7 agonist) at 6 h.	155	27	0.00567089
M2573	Genes consistently up-regulated in mammary stem cells both in mouse and human species.	397	58	0.00571607
M2960	Genes down-regulated in induced T reg versus T conv.	126	23	0.00574327
M31863	Genes predicted to be targets of miRBase v22 microRNA hsa-miR-4804-3p in miRDB v6.0 with MirTarget v4 prediction scores > 80 (high confidence targets).	64	14	0.00576075
M31396	Genes predicted to be targets of miRBase v22 microRNA hsa-miR-887-5p in miRDB v6.0 with MirTarget v4 prediction scores > 80 (high confidence targets).	84	17	0.00577157
M5659	Genes up-regulated in comparison of peripheral blood mononuclear cells (PBMC) from patients with acute E. coli infection versus PBMC from patients with acute S. aureus infection.	119	22	0.00583905
M10934	The modification of histones by addition of methyl groups. [GOC:ai]	112	21	0.00590789
M15927	Genes down-regulated in HCT8/S1 cells (colon cancer) which normally lack DCC [GeneID=9423] compared to those stably expressing wild type DCC off a plasmid vector.	98	19	0.00593846
M5705	Genes down-regulated in comparsion of sfActCD4TGF versus ActCD4TGF (see Fig. 1 in the paper for details).	163	28	0.00597461
M289	Genes under-expressed in stem cell-like cholangiocellular carcinoma	224	36	0.00617981
M14002	Genes having at least one occurence of the transcription factor binding site V$HTF_01 (v7.4 TRANSFAC) in the regions spanning up to 4 kb around their transcription starting sites.	58	13	0.00618044
M4187	Genes up-regulated in comparison of untreated CD4 [GeneID=920] T cells at 0 h versus the cells treated with IL4 [GeneID=3565] and anti-IL12 at 4 h.	134	24	0.00619049
M4667	Genes down-regulated in comparison of untreated CD8 T cells versus CD8 T cells treated with leukocyte costimulatory blockade antibodies.	156	27	0.00619155
M18699	Genes having at least one occurence of the transcription factor binding site V$NFAT_Q6 (v7.4 TRANSFAC) in the regions spanning up to 4 kb around their transcription starting sites.	186	31	0.00624052
M2129	Genes up-regulated in confluent IMR90 cells (fibroblast) after knockdown of RB1 [GeneID=5925] by RNAi.	448	64	0.00636711
M4514	Genes up-regulated in comparison of NK cells stimulated with IL2 [GeneID=3558] at 16 h versus NK cells stimulated with IL15 [GeneID=3600] at 16 h.	149	26	0.00640361
M30722	Genes predicted to be targets of miRBase v22 microRNA hsa-miR-8054 in miRDB v6.0 with MirTarget v4 prediction scores > 80 (high confidence targets).	240	38	0.00641949
M30757	Genes predicted to be targets of miRBase v22 microRNA hsa-miR-6074 in miRDB v6.0 with MirTarget v4 prediction scores > 80 (high confidence targets).	217	35	0.00649461
M4576	Genes up-regulated in comparison of adult thymic progenitors versus fetal thymic progenitors.	164	28	0.00650395
M2783	Genes down-regulated in DAOY cells (medulloblastoma) upon knockdown of PCGF2 [GeneID=7703] gene by RNAi.	113	21	0.00655854
M32281	Genes predicted to be targets of miRBase v22 microRNA hsa-miR-6772-5p in miRDB v6.0 with MirTarget v4 prediction scores > 80 (high confidence targets).	28	8	0.00657262
M30919	Genes predicted to be targets of miRBase v22 microRNA hsa-miR-488-3p in miRDB v6.0 with MirTarget v4 prediction scores > 80 (high confidence targets).	142	25	0.00660792
M2671	Neighborhood of CDH4	106	20	0.00662269
M30499	Genes predicted to be targets of miRBase v22 microRNA hsa-miR-548ar-5p in miRDB v6.0 with MirTarget v4 prediction scores > 80 (high confidence targets).	392	57	0.00674011
M30993	Genes predicted to be targets of miRBase v22 microRNA hsa-miR-4643 in miRDB v6.0 with MirTarget v4 prediction scores > 80 (high confidence targets).	187	31	0.00675072
M7275	Genes up-regulated in double positve thymocyte: TCF3 [GeneID=6929] knockout versus TCF3 and TCF12 [GeneID=6929;6938] knockout.	157	27	0.00675127
M18921	Neighborhood of MAP2K7	135	24	0.00680099
M32163	Genes predicted to be targets of miRBase v22 microRNA hsa-miR-632 in miRDB v6.0 with MirTarget v4 prediction scores > 80 (high confidence targets).	46	11	0.00685716
M6176	Genes whose expression correlated with higher risk of late recurrence of hepatocellular carcinoma (HCC).	46	11	0.00685716
M15976	Ensembl 99 Genes in Cytogenetic Band chr1q44	34	9	0.00696235
M31099	Genes predicted to be targets of miRBase v22 microRNA hsa-miR-5193 in miRDB v6.0 with MirTarget v4 prediction scores > 80 (high confidence targets).	128	23	0.00697866
M30822	Genes predicted to be targets of miRBase v22 microRNA hsa-miR-4325 in miRDB v6.0 with MirTarget v4 prediction scores > 80 (high confidence targets).	218	35	0.00697918
M12142	Genes having at least one occurence of the transcription factor binding site V$PAX8_B (v7.4 TRANSFAC) in the regions spanning up to 4 kb around their transcription starting sites.	72	15	0.00699216
M4752	Genes down-regulated in rectal cancer patients resistant to radiotherapy (non-responders) relative to the sensitive ones (responders).	72	15	0.00699216
M3166	Genes up-regulated in comparison of germinal center B cells versus plasma cells.	150	26	0.00699513
M2683	Genes down-regulated in head and neck tumor samples which clustered around known hypoxia genes.	40	10	0.00701892
M31951	Genes predicted to be targets of miRBase v22 microRNA hsa-miR-6736-5p in miRDB v6.0 with MirTarget v4 prediction scores > 80 (high confidence targets).	40	10	0.00701892
M30788	Genes predicted to be targets of miRBase v22 microRNA hsa-miR-145-5p in miRDB v6.0 with MirTarget v4 prediction scores > 80 (high confidence targets).	257	40	0.00705531
M30430	Genes predicted to be targets of miRBase v22 microRNA hsa-miR-548j-3p in miRDB v6.0 with MirTarget v4 prediction scores > 80 (high confidence targets).	625	85	0.00709284
M30747	Genes predicted to be targets of miRBase v22 microRNA hsa-miR-548o-3p in miRDB v6.0 with MirTarget v4 prediction scores > 80 (high confidence targets).	226	36	0.00711969
M16431	Genes up-regulated in T-PLL cells (T-cell prolymphocytic leukemia) bearing the inv(14)/t(14:14) chromosomal aberration.	265	41	0.00712751
M2779	Genes up-regulated in DAOY cells (medulloblastoma) upon knockdown of BMI1 and PCGF2 [GeneID=648] [GeneID=7703] genes by RNAi.	121	22	0.00713589
M406	Genes down-regulated in of bone marrow progenitors: 4- versus 8-day cultures.	121	22	0.00713589
M31747	Genes predicted to be targets of miRBase v22 microRNA hsa-miR-4710 in miRDB v6.0 with MirTarget v4 prediction scores > 80 (high confidence targets).	59	13	0.00718423
M5593	Genes up-regulated in comparison of NK cells versus Th1 cells.	143	25	0.00723261
M6893	Genes up-regulated in FOLR4- CD4 [GeneID=390243;920] T cells treated by phorbol myristate acetate and ionomycin [PubChem=4792;3733] from: BALB/c versus SKG mice.	143	25	0.00723261
M8337	Genes up-regulated in BCL6 [GeneID=604] high follicular helper T cells (Tfh) versus all Tfh.	143	25	0.00723261
M31137	Genes predicted to be targets of miRBase v22 microRNA hsa-miR-3611 in miRDB v6.0 with MirTarget v4 prediction scores > 80 (high confidence targets).	114	21	0.0072667
M30818	Genes predicted to be targets of miRBase v22 microRNA hsa-miR-4303 in miRDB v6.0 with MirTarget v4 prediction scores > 80 (high confidence targets).	188	31	0.00729516
M30672	Genes predicted to be targets of miRBase v22 microRNA hsa-miR-448 in miRDB v6.0 with MirTarget v4 prediction scores > 80 (high confidence targets).	297	45	0.00730661
M3635	Genes down-regulated in comparison of unstimulated CD8 T cells at 48 h versus CD8 T cells at 48 h after stimulation with antigen-B7-1.	158	27	0.00735222
M30744	Genes predicted to be targets of miRBase v22 microRNA hsa-miR-586 in miRDB v6.0 with MirTarget v4 prediction scores > 80 (high confidence targets).	219	35	0.00749357
M9949	Genes having at least one occurence of the transcription factor binding site V$NFKAPPAB_01 (v7.4 TRANSFAC) in the regions spanning up to 4 kb around their transcription starting sites.	196	32	0.00751262
M30472	Genes predicted to be targets of miRBase v22 microRNA hsa-miR-10527-5p in miRDB v6.0 with MirTarget v4 prediction scores > 80 (high confidence targets).	468	66	0.0075595
M30751	Genes predicted to be targets of miRBase v22 microRNA hsa-miR-153-3p in miRDB v6.0 with MirTarget v4 prediction scores > 80 (high confidence targets).	266	41	0.00759793
M5477	Genes down-regulated in comparison of dendritic cells (DC) versus central memory CD4 [GeneID=920] T cells.	129	23	0.00767358
M7496	Genes down-regulated in SELL dim [GeneID=6402] NK cells: NCAM1+ [GeneID=4684] versus NCAM1- [GeneID=4684].	144	25	0.00790509
M9463	Genes down-regulated in CD8 T cells: na√Øve versus effectors at day 6.	174	29	0.00797843
M2380	Genes down-regulated in hypertrophic hearts (due to expression of constitutively active form of PPP3CA [GeneID=5530]) and predicted to be targets of miR-30 microRNA.	18	6	0.00807169
M32022	Genes predicted to be targets of miRBase v22 microRNA hsa-miR-1322 in miRDB v6.0 with MirTarget v4 prediction scores > 80 (high confidence targets).	47	11	0.00812365
M31395	Genes predicted to be targets of miRBase v22 microRNA hsa-miR-5004-3p in miRDB v6.0 with MirTarget v4 prediction scores > 80 (high confidence targets).	108	20	0.00817127
M6764	Genes down-regulated in cells from Flt3L Melanom injected mice: splenic DEC205+ dendritic cells versus CD4 [GeneID=920] T cells.	108	20	0.00817127
M17454	Genes up-regulated in breast cancer tumors (formed by MCF-7 xenografts) resistant to tamoxifen [PubChem=5376].	470	66	0.00830406
M31299	Genes predicted to be targets of miRBase v22 microRNA hsa-miR-8076 in miRDB v6.0 with MirTarget v4 prediction scores > 80 (high confidence targets).	94	18	0.0083047
M31606	Genes predicted to be targets of miRBase v22 microRNA hsa-miR-324-3p in miRDB v6.0 with MirTarget v4 prediction scores > 80 (high confidence targets).	60	13	0.00831271
M31068	Genes predicted to be targets of miRBase v22 microRNA hsa-miR-1910-3p in miRDB v6.0 with MirTarget v4 prediction scores > 80 (high confidence targets).	152	26	0.00831367
M30875	Genes predicted to be targets of miRBase v22 microRNA hsa-miR-6817-3p in miRDB v6.0 with MirTarget v4 prediction scores > 80 (high confidence targets).	167	28	0.0083303
M30509	Genes predicted to be targets of miRBase v22 microRNA hsa-miR-548aq-5p in miRDB v6.0 with MirTarget v4 prediction scores > 80 (high confidence targets).	388	56	0.00835856
M30513	Genes predicted to be targets of miRBase v22 microRNA hsa-miR-4482-3p in miRDB v6.0 with MirTarget v4 prediction scores > 80 (high confidence targets).	380	55	0.0084214
M31937	Genes predicted to be targets of miRBase v22 microRNA hsa-miR-1262 in miRDB v6.0 with MirTarget v4 prediction scores > 80 (high confidence targets).	41	10	0.00843016
M32331	Genes predicted to be targets of miRBase v22 microRNA hsa-miR-7114-3p in miRDB v6.0 with MirTarget v4 prediction scores > 80 (high confidence targets).	35	9	0.00851875
M2120	Genes having at least one occurence of the transcription factor binding site V$RP58_01 (v7.4 TRANSFAC) in the regions spanning up to 4 kb around their transcription starting sites.	160	27	0.00868677
M5035	Genes down-regulated in comparison of SP2 thymocytes versus SP4 thymocytes.	160	27	0.00868677
M6420	Genes up-regulated in monocytes (24h): untreated versus M. tuberculosis 19 kDa lipopeptide.	160	27	0.00868677
M30687	Genes predicted to be targets of miRBase v22 microRNA hsa-miR-1271-5p in miRDB v6.0 with MirTarget v4 prediction scores > 80 (high confidence targets).	316	47	0.00872833
M31696	Genes predicted to be targets of miRBase v22 microRNA hsa-miR-4520-3p in miRDB v6.0 with MirTarget v4 prediction scores > 80 (high confidence targets).	67	14	0.00875778
M6890	Genes down-regulated in at least one of three multiple myeloma (MM) cell lines by TSA [PubChem=5562].	237	37	0.00886692
M4594	Selected genes down-regulated in WS1 (fibroblast) in response to irradiation with low dose UV-C.	54	12	0.00896504
M30989	Genes predicted to be targets of miRBase v22 microRNA hsa-miR-20a-3p in miRDB v6.0 with MirTarget v4 prediction scores > 80 (high confidence targets).	153	26	0.00904561
M8538	Genes up-regulated in KLRB1 high [GeneID=3820] T cells: CD8A [GeneID=925] versus CD8A CD8B [GeneID=925;926].	153	26	0.00904561
M9225	Genes up-regulated in CD8 T cells: untreated versus interferon alpha.	109	20	0.00904877
M31285	Genes predicted to be targets of miRBase v22 microRNA hsa-miR-3129-5p in miRDB v6.0 with MirTarget v4 prediction scores > 80 (high confidence targets).	131	23	0.00923329
M30468	Genes predicted to be targets of miRBase v22 microRNA hsa-miR-559 in miRDB v6.0 with MirTarget v4 prediction scores > 80 (high confidence targets).	431	61	0.00924561
M30498	Genes predicted to be targets of miRBase v22 microRNA hsa-miR-548bb-5p in miRDB v6.0 with MirTarget v4 prediction scores > 80 (high confidence targets).	390	56	0.00925691
M8793	Genes up-regulated in splenocytes from Foxp3-Fusion-GFP B6 mice: T reg (FOXP3+ [GeneID=50943]) versus T conv (FOXP3- [GeneID=50943]) cells.	95	18	0.00926957
M2852	Genes having at least one occurence of the transcription factor binding site V$CDP_02 (v7.4 TRANSFAC) in the regions spanning up to 4 kb around their transcription starting sites.	88	17	0.00928662
M8581	Genes down-regulated in Th17 cells 5 days post polarization: control versus stimulated with anti-CD3 and anti-CD28.	146	25	0.00940399
M7831	Genes up-regulated in common dendritic cells versus those cultured and untreated.	161	27	0.00942498
M9793	Genes down-regulated in B lymphocytes: na√Øve versus memory.	161	27	0.00942498
M9814	Genes down-regulated in poorly differentiated thyroid carcinoma (PDTC) compared to anaplastic thyroid carcinoma (ATC).	61	13	0.00957599
M8224	Genes in discrete regions of loss within 16q region detected in individual invasive breast cancer tumors.	24	7	0.00959963
M30492	Genes predicted to be targets of miRBase v22 microRNA hsa-miR-4753-3p in miRDB v6.0 with MirTarget v4 prediction scores > 80 (high confidence targets).	432	61	0.00969918
M2351	Genes down-regulated in leukemic progenitor cells expressing activated fusion of ESWR1 and FLI1 [GeneID=2130] [GeneID=2313] compared to normal hematopoetic progenitors.	262	40	0.0097011
M30774	Genes predicted to be targets of miRBase v22 microRNA hsa-miR-5195-3p in miRDB v6.0 with MirTarget v4 prediction scores > 80 (high confidence targets).	262	40	0.0097011
M30550	Genes predicted to be targets of miRBase v22 microRNA hsa-miR-3688-3p in miRDB v6.0 with MirTarget v4 prediction scores > 80 (high confidence targets).	326	48	0.00974088
M4108	Genes down-regulated in comparison of dendritic cells (DC) stimulated with Pam3Csk4 (TLR1/2 agonist) at 0.5 h versus those stimulated at 4 h.	169	28	0.00976759
M9732	Genes down-regulated in CD4 [GeneID=920] SMARTA T cells: na√Øve versus Ly6c+ CXCR5+ [GeneID=643] effector during acute infection of LCMV.	117	21	0.00977299
M23859	The process in which the identity of an animal organ is maintained. Identity is considered to be the aggregate of characteristics by which a structure is recognized. [GOC:tb]	5	3	0.00979928
M27801	RUNX1 regulates transcription of genes involved in WNT signaling	5	3	0.00979928
M23304	The modification of histone H4 by addition of one or more methyl groups to lysine at position 20 of the histone. [GOC:mah]	9	4	0.00986624
M25963	A protein complex that contains G protein-coupled receptors. [GOC:bhm]	9	4	0.00986624
M30666	Genes predicted to be targets of miRBase v22 microRNA hsa-miR-4768-5p in miRDB v6.0 with MirTarget v4 prediction scores > 80 (high confidence targets).	223	35	0.00987726
M31907	Genes predicted to be targets of miRBase v22 microRNA hsa-miR-4701-3p in miRDB v6.0 with MirTarget v4 prediction scores > 80 (high confidence targets).	42	10	0.0100493
M30825	Genes predicted to be targets of miRBase v22 microRNA hsa-miR-2052 in miRDB v6.0 with MirTarget v4 prediction scores > 80 (high confidence targets).	200	32	0.0100664
M30831	Genes predicted to be targets of miRBase v22 microRNA hsa-miR-5093 in miRDB v6.0 with MirTarget v4 prediction scores > 80 (high confidence targets).	200	32	0.0100664
M32347	Genes predicted to be targets of miRBase v22 microRNA hsa-miR-3146 in miRDB v6.0 with MirTarget v4 prediction scores > 80 (high confidence targets).	30	8	0.0102479
M31376	Genes predicted to be targets of miRBase v22 microRNA hsa-miR-93-3p in miRDB v6.0 with MirTarget v4 prediction scores > 80 (high confidence targets).	96	18	0.0103221
M30566	Genes predicted to be targets of miRBase v22 microRNA hsa-miR-494-3p in miRDB v6.0 with MirTarget v4 prediction scores > 80 (high confidence targets).	303	45	0.0103828
M31419	Genes predicted to be targets of miRBase v22 microRNA hsa-miR-6749-3p in miRDB v6.0 with MirTarget v4 prediction scores > 80 (high confidence targets).	89	17	0.0103893
M30633	Genes predicted to be targets of miRBase v22 microRNA hsa-miR-96-5p in miRDB v6.0 with MirTarget v4 prediction scores > 80 (high confidence targets).	368	53	0.0105134
M30716	Genes predicted to be targets of miRBase v22 microRNA hsa-miR-4310 in miRDB v6.0 with MirTarget v4 prediction scores > 80 (high confidence targets).	224	35	0.010562
M3517	Genes down-regulated in comparison of macrophage cells stimulated with LPS (TLR4 agonist) for 40 min versus macrophage cells stimulated with LPS (TLR4 agonist) for 360 min.	155	26	0.0106675
M6375	Genes up-regulated in B lymphocytes: na√Øve versus germinal center.	155	26	0.0106675
M7852	Genes up-regulated in CD4 [GeneID=920] T cells: untreated versus IL6 and TGFB1 [GeneID=3569;7040].	155	26	0.0106675
M31209	Genes predicted to be targets of miRBase v22 microRNA hsa-miR-3177-5p in miRDB v6.0 with MirTarget v4 prediction scores > 80 (high confidence targets).	118	21	0.0107484
M30495	Genes predicted to be targets of miRBase v22 microRNA hsa-miR-548y in miRDB v6.0 with MirTarget v4 prediction scores > 80 (high confidence targets).	393	56	0.0107553
M27456	Phase 2 - plateau phase	19	6	0.0107679
M30887	Genes predicted to be targets of miRBase v22 microRNA hsa-miR-4470 in miRDB v6.0 with MirTarget v4 prediction scores > 80 (high confidence targets).	201	32	0.0108054
M30506	Genes predicted to be targets of miRBase v22 microRNA hsa-miR-548as-5p in miRDB v6.0 with MirTarget v4 prediction scores > 80 (high confidence targets).	385	55	0.0108625
M30511	Genes predicted to be targets of miRBase v22 microRNA hsa-miR-548i in miRDB v6.0 with MirTarget v4 prediction scores > 80 (high confidence targets).	385	55	0.0108625
M32791	Genes predicted to be targets of miRBase v22 microRNA hsa-miR-662 in miRDB v6.0 with MirTarget v4 prediction scores > 80 (high confidence targets).	2	2	0.0110064
M3320	Genes down-regulated in comparison of resting CD4 [GeneID=920] T cells versus directly activated CD4 [GeneID=920] T cells.	163	27	0.0110552
M4942	Genes down-regulated in comparison of B cells versus plasmacytoid dendritic cells (pDC) .	163	27	0.0110552
M7472	Genes down-regulated in CD4 [GeneID=920] T cells: medium versus TGF beta.	163	27	0.0110552
M4694	Genes down-regulated in comparison of unstimulated dendritic cells (DC) at 0 h versus DCs stimulated with R848 for 8 h.	148	25	0.0111265
M2201	Genes up-regulated in small intestine upon loss of both APC and MBD2 [GeneID=324] [GeneID=8932].	14	5	0.0112496
M2272	Ensembl 99 Genes in Cytogenetic Band chr16q13	14	5	0.0112496
M17810	Any protein complex that is part of the plasma membrane. [GOC:dos]	452	63	0.0113931
M30690	Genes predicted to be targets of miRBase v22 microRNA hsa-miR-519c-3p in miRDB v6.0 with MirTarget v4 prediction scores > 80 (high confidence targets).	337	49	0.0114022
M31388	Genes predicted to be targets of miRBase v22 microRNA hsa-miR-216b-3p in miRDB v6.0 with MirTarget v4 prediction scores > 80 (high confidence targets).	97	18	0.0114677
M2726	Genes down-regulated in MCF-7 cells (breast cancer) positive for ESR1 [GeneID=2099] MCF-7 cells (breast cancer) stably over-expressing constitutively active RAF1 [GeneID=5894] gene.	156	26	0.0115627
M31817	Genes predicted to be targets of miRBase v22 microRNA hsa-miR-4712-5p in miRDB v6.0 with MirTarget v4 prediction scores > 80 (high confidence targets).	76	15	0.0115644
M30692	Genes predicted to be targets of miRBase v22 microRNA hsa-miR-12133 in miRDB v6.0 with MirTarget v4 prediction scores > 80 (high confidence targets).	313	46	0.0115799
M30682	Genes predicted to be targets of miRBase v22 microRNA hsa-miR-1323 in miRDB v6.0 with MirTarget v4 prediction scores > 80 (high confidence targets).	257	39	0.0116139
M16651	Genes down-regulated in poorly differentiated thyroid carcinoma (PDTC) compared to normal thyroid tissue.	612	82	0.0116266
M31791	Genes predicted to be targets of miRBase v22 microRNA hsa-miR-4437 in miRDB v6.0 with MirTarget v4 prediction scores > 80 (high confidence targets).	83	16	0.0116331
M30759	Genes predicted to be targets of miRBase v22 microRNA hsa-miR-6739-5p in miRDB v6.0 with MirTarget v4 prediction scores > 80 (high confidence targets).	210	33	0.011768
M452	Genes down-regulated in control CD4 [GeneID=920] T cell versus those infected with HIV-1 viruses lacking Env and Nef.	119	21	0.0118004
M32335	Genes predicted to be targets of miRBase v22 microRNA hsa-miR-874-3p in miRDB v6.0 with MirTarget v4 prediction scores > 80 (high confidence targets).	43	10	0.0118947
M14752	The transfer of information occurring at the level of a multicellular organism. [GOC:go_curators]	164	27	0.0119522
M5033	Genes down-regulated in comparison of SP2 thymocytes versus SP3 thymocytes.	164	27	0.0119522
M6809	Genes up-regulated in B lymphocytes: expressing IgM BCR [GeneID=613] fusion and untreated versus expressing IgMG BCR [GeneID=613] fusion and treated by anti-HEL.	164	27	0.0119522
M9275	Genes down-regulated in CD8 T cells 3 days after immunization: control versus IL2 [GeneID=3558] treatment.	164	27	0.0119522
M30505	Genes predicted to be targets of miRBase v22 microRNA hsa-miR-548ab in miRDB v6.0 with MirTarget v4 prediction scores > 80 (high confidence targets).	387	55	0.0119916
M30957	Genes predicted to be targets of miRBase v22 microRNA hsa-miR-132-3p in miRDB v6.0 with MirTarget v4 prediction scores > 80 (high confidence targets).	149	25	0.0120787
M5845	Genes down-regulated in comparison of monocytes treated with anti-TREM1 [GeneID=54210] versus monocytes treated with 5000 ng/ml LPS (TLR4 agonist).	149	25	0.0120787
M10155	Ensembl 99 Genes in Cytogenetic Band chr4q25	25	7	0.0121507
M32577	Genes predicted to be targets of miRBase v22 microRNA hsa-miR-6503-3p in miRDB v6.0 with MirTarget v4 prediction scores > 80 (high confidence targets).	25	7	0.0121507
M30837	Genes predicted to be targets of miRBase v22 microRNA hsa-miR-377-3p in miRDB v6.0 with MirTarget v4 prediction scores > 80 (high confidence targets).	195	31	0.0122136
M30613	Genes predicted to be targets of miRBase v22 microRNA hsa-miR-4755-5p in miRDB v6.0 with MirTarget v4 prediction scores > 80 (high confidence targets).	298	44	0.0123261
M31976	Genes predicted to be targets of miRBase v22 microRNA hsa-miR-4772-5p in miRDB v6.0 with MirTarget v4 prediction scores > 80 (high confidence targets).	37	9	0.0124054
M3614	Genes up-regulated in comparison of CD8 T cells at 0 h versus those at 72 h after treatment with trichostatin A (TSA) [PubChem=5562].	157	26	0.0125176
M9303	Genes down-regulated in CD4 [GeneID=920]: na√Øve versus FOXP3+ [GeneID=50943] T reg.	157	26	0.0125176
M32130	Genes predicted to be targets of miRBase v22 microRNA hsa-miR-4659a-5p in miRDB v6.0 with MirTarget v4 prediction scores > 80 (high confidence targets).	63	13	0.0125484
M32305	Genes predicted to be targets of miRBase v22 microRNA hsa-miR-2909 in miRDB v6.0 with MirTarget v4 prediction scores > 80 (high confidence targets).	31	8	0.0125717
M548	Ensembl 99 Genes in Cytogenetic Band chr6q24	31	8	0.0125717
M5401	Genes up-regulated in comparison of eosinophils versus macrophages.	142	24	0.0126001
M30668	Genes predicted to be targets of miRBase v22 microRNA hsa-miR-3910 in miRDB v6.0 with MirTarget v4 prediction scores > 80 (high confidence targets).	339	49	0.012667
M6748	Genes up-regulated in cells from Flt3L Melanom injected mice: 33D1+ versus CD4 [GeneID=920] T cells.	120	21	0.0129331
M31625	Genes predicted to be targets of miRBase v22 microRNA hsa-miR-4642 in miRDB v6.0 with MirTarget v4 prediction scores > 80 (high confidence targets).	84	16	0.0130123
M31687	Genes predicted to be targets of miRBase v22 microRNA hsa-miR-212-5p in miRDB v6.0 with MirTarget v4 prediction scores > 80 (high confidence targets).	84	16	0.0130123
M30621	Genes predicted to be targets of miRBase v22 microRNA hsa-miR-5006-3p in miRDB v6.0 with MirTarget v4 prediction scores > 80 (high confidence targets).	299	44	0.0130323
M30961	Genes predicted to be targets of miRBase v22 microRNA hsa-miR-4768-3p in miRDB v6.0 with MirTarget v4 prediction scores > 80 (high confidence targets).	150	25	0.0130954
M6514	Genes up-regulated in epithelial cells (6h): untreated versus interferon alpha.	150	25	0.0130954
M6522	Genes up-regulated in epithelial cells (24h): untreated versus IFNG [GeneID=3458].	150	25	0.0130954
M6881	Genes down-regulated in monocytes after HCMV infection: untreated versus BAY 11-7082 [PubChem=5353431].	150	25	0.0130954
M7762	Genes down-regulated in macrophages: wildtype versus MYD88 [GeneID=4615] knockout.	150	25	0.0130954
M12869	Neighborhood of CTSB	135	23	0.013123
M2745	Genes down-regulated in JNK inhibitor-treated (SP600125[PubChem=8515]) keratinocytes.	135	23	0.013123
M30857	Genes predicted to be targets of miRBase v22 microRNA hsa-miR-7157-5p in miRDB v6.0 with MirTarget v4 prediction scores > 80 (high confidence targets).	173	28	0.0132502
M30981	Genes predicted to be targets of miRBase v22 microRNA hsa-miR-636 in miRDB v6.0 with MirTarget v4 prediction scores > 80 (high confidence targets).	173	28	0.0132502
M31212	Genes predicted to be targets of miRBase v22 microRNA hsa-miR-876-5p in miRDB v6.0 with MirTarget v4 prediction scores > 80 (high confidence targets).	113	20	0.0133465
M8197	Genes down-regulated in dobule positive thymocytefrom OT-2 transgenic mice injected with agonist peptide: wildtype versus expressing deltaP form of HDAC7 [GeneID=51564].	158	26	0.013535
M10605	Genes down-regulated in medullary breast cancer (MBC) relative to ductal breast cancer (DBD).	143	24	0.0136827
M30559	Genes predicted to be targets of miRBase v22 microRNA hsa-miR-656-3p in miRDB v6.0 with MirTarget v4 prediction scores > 80 (high confidence targets).	308	45	0.0137048
M31312	Genes predicted to be targets of miRBase v22 microRNA hsa-miR-605-5p in miRDB v6.0 with MirTarget v4 prediction scores > 80 (high confidence targets).	106	19	0.0137266
M9426	Genes having at least one occurence of the transcription factor binding site V$PAX_Q6 (v7.4 TRANSFAC) in the regions spanning up to 4 kb around their transcription starting sites.	189	30	0.0138092
M12895	Genes down-regulated in basal-like breast cancer cell lines as compared to the mesenchymal-like ones.	44	10	0.0139846
M6100	Genes down-regulated in U2OS cells (osteosarcoma) upon knockdown of HDAC1 [GeneID=3065] by RNAi.	197	31	0.014031
M18273	Ensembl 99 Genes in Cytogenetic Band chr11q21	20	6	0.0140442
M32603	Genes predicted to be targets of miRBase v22 microRNA hsa-miR-6767-3p in miRDB v6.0 with MirTarget v4 prediction scores > 80 (high confidence targets).	20	6	0.0140442
M31416	Genes predicted to be targets of miRBase v22 microRNA hsa-miR-1206 in miRDB v6.0 with MirTarget v4 prediction scores > 80 (high confidence targets).	99	18	0.0140599
M2526	Genes representing a co-expression network in atopic CD4 [GeneID=920] T lymphocyte responses.	121	21	0.0141505
M6728	Genes down-regulated in spleen dendritic cells from Flt3L Melanom injected mice: 33D1+ versus DEC205+ subpopulations.	151	25	0.0141796
M7728	Genes up-regulated in bone marrow-derived dendritic cellstreated by poly(IC): 1h versus 24h.	151	25	0.0141796
M12443	Genes having at least one occurence of the transcription factor binding site V$SRF_C (v7.4 TRANSFAC) in the regions spanning up to 4 kb around their transcription starting sites.	174	28	0.0142612
M14816	A process that results in the breakdown of the extracellular matrix. [GOC:jid]	64	13	0.0142786
M31799	Genes predicted to be targets of miRBase v22 microRNA hsa-miR-6793-3p in miRDB v6.0 with MirTarget v4 prediction scores > 80 (high confidence targets).	64	13	0.0142786
M7102	Genes selected in supervised analyses to discriminate cells expressing activated beta-catenin (CTNNB1) [GeneID=1499] oncogene from control cells expressing GFP.	64	13	0.0142786
M32250	Genes predicted to be targets of miRBase v22 microRNA hsa-miR-503-5p in miRDB v6.0 with MirTarget v4 prediction scores > 80 (high confidence targets).	92	17	0.01433
M31083	Genes predicted to be targets of miRBase v22 microRNA hsa-miR-646 in miRDB v6.0 with MirTarget v4 prediction scores > 80 (high confidence targets).	213	33	0.0143726
M30599	Genes predicted to be targets of miRBase v22 microRNA hsa-miR-664a-3p in miRDB v6.0 with MirTarget v4 prediction scores > 80 (high confidence targets).	317	46	0.0143727
M652	Ensembl 99 Genes in Cytogenetic Band chr5q35	85	16	0.0145161
M24192	Creation of the central hole of a tube in an anatomical structure by sealing the edges of an epithelial fold. [GOC:dph]	71	14	0.0145266
M30855	Genes predicted to be targets of miRBase v22 microRNA hsa-miR-4703-5p in miRDB v6.0 with MirTarget v4 prediction scores > 80 (high confidence targets).	182	29	0.0145546
M31810	Genes predicted to be targets of miRBase v22 microRNA hsa-miR-770-5p in miRDB v6.0 with MirTarget v4 prediction scores > 80 (high confidence targets).	78	15	0.0145924
M2505	Transcripts bound by CELF1 [GeneID=10658] in HeLa cells (cervical carcinoma).	293	43	0.0146135
M30947	Genes predicted to be targets of miRBase v22 microRNA hsa-miR-3942-5p in miRDB v6.0 with MirTarget v4 prediction scores > 80 (high confidence targets).	159	26	0.0146177
M31041	Genes predicted to be targets of miRBase v22 microRNA hsa-miR-6511a-5p in miRDB v6.0 with MirTarget v4 prediction scores > 80 (high confidence targets).	159	26	0.0146177
M4431	Genes down-regulated in comparison of naive CD4 [GeneID=920] T cells versus naive B cells.	159	26	0.0146177
M7413	Genes up-regulated in neuron cell line infected with western equine encephalitis virus: immature versus mature cells.	159	26	0.0146177
M11928	The modification of histone H3 at a lysine in position 9 of the histone. [GOC:vw]	38	9	0.0147816
M32449	Genes predicted to be targets of miRBase v22 microRNA hsa-miR-6726-5p in miRDB v6.0 with MirTarget v4 prediction scores > 80 (high confidence targets).	38	9	0.0147816
M512	DAG and IP3 signaling	38	9	0.0147816
M5228	Genes down-regulated in comparison of dendritic cells (DC) exposed to 50 worms/well B. malayi versus DC exposed to M. tuberculosis	144	24	0.0148382
M5429	Genes up-regulated in comparison of mast cells versus macrophages.	144	24	0.0148382
M31126	Genes predicted to be targets of miRBase v22 microRNA hsa-miR-5009-3p in miRDB v6.0 with MirTarget v4 prediction scores > 80 (high confidence targets).	129	22	0.0148691
M12008	Genes up-regulated in HEP3B cells (liver cancer) overexpressing ATF5 [GeneID=22809] off a plasmid vector.	10	4	0.0150936
M12244	Any process involved in the maintenance of the internal steady state of the amount of a chemical at the level of the tissue. [GOC:isa_complete]	10	4	0.0150936
M31310	Genes predicted to be targets of miRBase v22 microRNA hsa-miR-2115-5p in miRDB v6.0 with MirTarget v4 prediction scores > 80 (high confidence targets).	107	19	0.0151003
M32587	Genes predicted to be targets of miRBase v22 microRNA hsa-miR-1238-3p in miRDB v6.0 with MirTarget v4 prediction scores > 80 (high confidence targets).	26	7	0.0151563
M16117	Genes in the cancer module 455.	32	8	0.0152594
M7983	Genes down-regulated in wildtype bone marrow-derived macrophages treated with IL4 [GeneID=3565]: control versus rosiglitazone [PubChem=77999].	152	25	0.0153343
M10777	Any process leading to the attainment of the full functional capacity of a protein. [GOC:ai]	214	33	0.0153377
M15514	Transmission across Chemical Synapses	214	33	0.0153377
M15387	Ensembl 99 Genes in Cytogenetic Band chr5q21	15	5	0.0154415
M2482	ADP-Ribosylation Factor	15	5	0.0154415
M32687	Genes predicted to be targets of miRBase v22 microRNA hsa-miR-6089 in miRDB v6.0 with MirTarget v4 prediction scores > 80 (high confidence targets).	15	5	0.0154415
M30966	Genes predicted to be targets of miRBase v22 microRNA hsa-miR-7515 in miRDB v6.0 with MirTarget v4 prediction scores > 80 (high confidence targets).	122	21	0.0154568
M3247	Genes up-regulated in comparison of IgM-memory B cells versus Ig isotype switched memory B cells.	137	23	0.0155072
M6093	Genes having at least one occurence of the highly conserved motif M136 TAAYNRNNTCC in the region spanning up to 4 kb around their transcription start sites. The motif does not match any known transcription factor binding site (v7.4 TRANSFAC).	137	23	0.0155072
M14389	Genes having at least one occurence of the transcription factor binding site V$NKX25_01 (v7.4 TRANSFAC) in the regions spanning up to 4 kb around their transcription starting sites.	100	18	0.0155176
M8816	Genes having at least one occurence of the transcription factor binding site V$PAX4_02 (v7.4 TRANSFAC) in the regions spanning up to 4 kb around their transcription starting sites.	183	29	0.0156182
M30720	Genes predicted to be targets of miRBase v22 microRNA hsa-miR-4766-5p in miRDB v6.0 with MirTarget v4 prediction scores > 80 (high confidence targets).	262	39	0.0156332
M283	Genes over-expressed in stem cell-like cholangiocellular carcinoma.	254	38	0.0156404
M30949	Genes predicted to be targets of miRBase v22 microRNA hsa-miR-6505-5p in miRDB v6.0 with MirTarget v4 prediction scores > 80 (high confidence targets).	160	26	0.0157685
M7301	Genes up-regulated in lymphocytes treated with medium for 2h: T conv versus T reg cells.	160	26	0.0157685
M9482	Genes down-regulated in CD8 T cells at day 30: memory cells after acute infection with LCMV-Armstrong versus exhausted cells during chronic infection with LCMV-Clone 13.	160	26	0.0157685
M32043	Genes predicted to be targets of miRBase v22 microRNA hsa-miR-6750-5p in miRDB v6.0 with MirTarget v4 prediction scores > 80 (high confidence targets).	58	12	0.0157863
M1073	Potassium Channels	93	17	0.0158751
M133	Genes having at least one occurence of the transcription factor binding site V$TCF11_01 (v7.4 TRANSFAC) in the regions spanning up to 4 kb around their transcription starting sites.	199	31	0.0160606
M7221	Genes up-regulated in T cells: control (0h) versus IL21 [GeneID=59067] treatment for 6h.	145	24	0.01607
M6617	Genes down-regulated in bone marrow-derived macrophage (180 min): LPS versus IL10 [GeneID=3586] and LPS.	168	27	0.0161452
M9158	Genes up-regulated in CD4 T conv over-expressing LEF1 [GeneID=51176] versus LEF1 and FOX3P [GeneID=51176;50943].	168	27	0.0161452
M5141	Genes up-regulated in comparison of peripheral blood mononuclear cells (PBMC) from infancts with acute RSV infection versus PBMCs from infants with acute influenza infection.	130	22	0.016182
M17390	A multimeric complex that is able to catalyze the addition of methyl groups to histone proteins. [GOC:bf]	65	13	0.0161856
M12286	The modification of peptidyl-lysine. [GOC:go_curators]	303	44	0.0161968
M16694	Genes having at least one occurence of the transcription factor binding site V$AP4_01 (v7.4 TRANSFAC) in the regions spanning up to 4 kb around their transcription starting sites.	207	32	0.0162245
M19390	Genes having at least one occurence of the transcription factor binding site V$TAL1BETAITF2_01 (v7.4 TRANSFAC) in the regions spanning up to 4 kb around their transcription starting sites.	207	32	0.0162245
M2586	Genes down-regulated in B lymphocytes at 2 h after exprosure to 10 Gy dose of ionizing radiation.	45	10	0.0163372
M17931	Neighborhood of PTPRR	72	14	0.0163452
M2749	Neighborhood of CAMK4	223	34	0.0164527
M5301	Genes up-regulated in PC3 cells (prostate cancer) after EZH2 [GeneID=2146] knockdown by RNAi.	176	28	0.0164687
M18079	Enables the transfer of metal ions from one side of a membrane to the other. [GOC:ai]	369	52	0.016593
M7005	Genes up-regulated in hematopoietic stem cells versus megakaryo-erythrocyte progenitors.	138	23	0.0168215
M30821	Genes predicted to be targets of miRBase v22 microRNA hsa-miR-4427 in miRDB v6.0 with MirTarget v4 prediction scores > 80 (high confidence targets).	192	30	0.0169724
M3511	Genes up-regulated in comparison of macrophage cells stimulated with LPS (TLR4 agonist) for 20 min versus macrophage cells stimulated with LPS (TLR4 agonist) for 360 min.	161	26	0.0169902
M7086	Genes up-regulated in CD4 [GeneID=920] T cells from non-atopic donors: resting versus stimulated with allergen (house dust mite).	161	26	0.0169902
M8551	Genes up-regulated in CD8 T cells: KLRB1 high [GeneID=3820] versus KLRB1- [GeneID=3820].	161	26	0.0169902
M9133	Genes down-regulated in T reg: GATA1 [GeneID=2623] knockout versus wildtype.	161	26	0.0169902
M31188	Genes predicted to be targets of miRBase v22 microRNA hsa-miR-4776-3p in miRDB v6.0 with MirTarget v4 prediction scores > 80 (high confidence targets).	101	18	0.0170906
M11791	Genes having at least one occurence of the transcription factor binding site V$SP1_Q2_01 (v7.4 TRANSFAC) in the regions spanning up to 4 kb around their transcription starting sites.	208	32	0.0173097
M31988	Genes predicted to be targets of miRBase v22 microRNA hsa-miR-3134 in miRDB v6.0 with MirTarget v4 prediction scores > 80 (high confidence targets).	52	11	0.0173662
M32126	Genes predicted to be targets of miRBase v22 microRNA hsa-miR-6793-5p in miRDB v6.0 with MirTarget v4 prediction scores > 80 (high confidence targets).	52	11	0.0173662
M9092	Genes up-regulated in CD4 T conv: control versus over-expression of XBP1 [GeneID=7494].	146	24	0.0173813
M4537	Neighborhood of AQP4	39	9	0.0174769
M31130	Genes predicted to be targets of miRBase v22 microRNA hsa-miR-4426 in miRDB v6.0 with MirTarget v4 prediction scores > 80 (high confidence targets).	116	20	0.0175222
M31183	Genes predicted to be targets of miRBase v22 microRNA hsa-miR-6513-3p in miRDB v6.0 with MirTarget v4 prediction scores > 80 (high confidence targets).	116	20	0.0175222
M2115	Genes correlated with proneural type of glioblastoma multiforme tumors.	131	22	0.0175844
M2972	Genes down-regulated in natural T reg: wildtype versus non-functional FOXP3 [GeneID=50943].	131	22	0.0175844
M3643	Genes having at least one occurence of the highly conserved motif M41 TGACAGNY sites. The motif matches transcription factor binding site V$MEIS1_01 (v7.4 TRANSFAC).	666	87	0.0176743
M8086	Genes down-regulated in myeloid-derived suppressor cells from colon tumors: wildtype versus HDC [GeneID=3067] knockout.	154	25	0.0178675
M8099	Genes up-regulated in spleen B lymphocytes with IRF8 [GeneID=3394] knockout: marginal zone versus follicular.	154	25	0.0178675
M24812	The directed movement of neurotransmitter molecules from the extrasynaptic space into the presynaptic cytosol. [GOC:dos]	21	6	0.0179554
M8565	Genes from the grey module which are dn-regulated in HAEC cells (primary aortic endothelium) after exposure to the oxidized 1-palmitoyl-2-arachidonyl-sn-3-glycerophosphorylcholine (oxPAPC).	59	12	0.0179826
M30562	Genes predicted to be targets of miRBase v22 microRNA hsa-miR-6124 in miRDB v6.0 with MirTarget v4 prediction scores > 80 (high confidence targets).	379	53	0.0180074
M1381	Up-regulated cis-regulated expression quantitative loci (cis-eQTL) in the heart that were identified as candidate genes for the regulation of left ventricle mass (LVM).	6	3	0.0180764
M23305	The modification of histone H4 by addition of three methyl groups to lysine at position 20 of the histone. [GOC:mah]	6	3	0.0180764
M27432	Misspliced LRP5 mutants have enhanced beta-catenin-dependent signaling	6	3	0.0180764
M27457	Phase 1 - inactivation of fast Na+ channels	6	3	0.0180764
M525	Endosomal/Vacuolar pathway	6	3	0.0180764
M2389	Genes having at least one occurence of the transcription factor binding site V$E47_02 (v7.4 TRANSFAC) in the regions spanning up to 4 kb around their transcription starting sites.	193	30	0.0181467
M16927	Genes up-regulated both in group C and D of tumors arising from overexpression of BCL2L1 and MYC [GeneID=598;4609] in plasma cells.	109	19	0.0181694
M30935	Genes predicted to be targets of miRBase v22 microRNA hsa-miR-29a-5p in miRDB v6.0 with MirTarget v4 prediction scores > 80 (high confidence targets).	162	26	0.0182857
M30448	Genes predicted to be targets of miRBase v22 microRNA hsa-miR-5582-3p in miRDB v6.0 with MirTarget v4 prediction scores > 80 (high confidence targets).	505	68	0.0183221
M17010	A protein complex that forms a transmembrane channel through which calcium ions may pass in response to changes in membrane potential. [GOC:mah]	33	8	0.0183398
M32527	Genes predicted to be targets of miRBase v22 microRNA hsa-miR-328-3p in miRDB v6.0 with MirTarget v4 prediction scores > 80 (high confidence targets).	33	8	0.0183398
M32444	Genes predicted to be targets of miRBase v22 microRNA hsa-miR-1180-5p in miRDB v6.0 with MirTarget v4 prediction scores > 80 (high confidence targets).	27	7	0.0186547
M8006	Genes up-regulated in wildtype bone marrow-derived macrophages: control versus treated with IL4 [GeneID=3565].	147	24	0.0187755
M8370	Genes up-regulated in T reg from: peripheral blood versus cord blood.	147	24	0.0187755
M7602	Genes down-regulated in CD-1 compared to CD-2 cluster of multiple myeloma samples.	46	10	0.0189706
M2659	Genes down-regulated in late serum response of CRL 2091 cells (foreskin fibroblasts).	117	20	0.01912
M6519	Genes down-regulated in epithelial cells (6h): untreated versus interferon alpha and IFNG [GeneID=3458].	155	25	0.0192521
M8722	Genes up-regulated in bone marrow-derived macrophages treated with LPS for 2h: heterozygous versus homozygous knockout of MLL4 [GeneID=9757].	155	25	0.0192521
M9567	Genes down-regulated in KLRG1 low [GeneID=10219] CD8 T effector cells during infection: ID2 and BCL2L11 [GeneID=3398;10018] versus BCL2L11 [GeneID=10018] knockout.	155	25	0.0192521
M30734	Genes predicted to be targets of miRBase v22 microRNA hsa-miR-6868-3p in miRDB v6.0 with MirTarget v4 prediction scores > 80 (high confidence targets).	210	32	0.0196537
M30893	Genes predicted to be targets of miRBase v22 microRNA hsa-miR-3153 in miRDB v6.0 with MirTarget v4 prediction scores > 80 (high confidence targets).	163	26	0.0196579
M7962	Genes up-regulated in wildtype bone marrow-derived macrophages treated with IL4 [GeneID=3565]: control versus rosiglitazone [PubChem=77999].	163	26	0.0196579
M17334	The portion of the plasma membrane surrounding the leading edge of a motile cell. [GOC:mah]	140	23	0.0197121
M8594	Genes up-regulated in macrophages versus dendritic cells sorted as ITGAX int [GeneID=3687] and EMR1 int [GeneID=2015].	140	23	0.0197121
M14762	Any process pertinent to the generation and maintenance of rhythms in the physiology of an organism. [GOC:jid]	226	34	0.0197771
M30449	Genes predicted to be targets of miRBase v22 microRNA hsa-miR-4729 in miRDB v6.0 with MirTarget v4 prediction scores > 80 (high confidence targets).	575	76	0.0198277
M31577	Genes predicted to be targets of miRBase v22 microRNA hsa-miR-6126 in miRDB v6.0 with MirTarget v4 prediction scores > 80 (high confidence targets).	88	16	0.0198451
M31891	Genes predicted to be targets of miRBase v22 microRNA hsa-miR-4717-5p in miRDB v6.0 with MirTarget v4 prediction scores > 80 (high confidence targets).	88	16	0.0198451
M31257	Genes predicted to be targets of miRBase v22 microRNA hsa-miR-190b-3p in miRDB v6.0 with MirTarget v4 prediction scores > 80 (high confidence targets).	110	19	0.0198749
M10845	'Memory genes' expressed uniquely in CD8+ [GeneID=925] memory T lymphocytes (compared with effector or naive cells)	53	11	0.0199009
M18438	Genes up-regulated in hepatocellular carcinoma (HCC) induced by overexpression of E2F1 [GeneID=1869].	53	11	0.0199009
M32037	Genes predicted to be targets of miRBase v22 microRNA hsa-miR-5196-3p in miRDB v6.0 with MirTarget v4 prediction scores > 80 (high confidence targets).	53	11	0.0199009
M32100	Genes predicted to be targets of miRBase v22 microRNA hsa-miR-4793-3p in miRDB v6.0 with MirTarget v4 prediction scores > 80 (high confidence targets).	53	11	0.0199009
M31323	Genes predicted to be targets of miRBase v22 microRNA hsa-miR-6079 in miRDB v6.0 with MirTarget v4 prediction scores > 80 (high confidence targets).	125	21	0.0199517
M30940	Genes predicted to be targets of miRBase v22 microRNA hsa-miR-212-3p in miRDB v6.0 with MirTarget v4 prediction scores > 80 (high confidence targets).	148	24	0.020256
M31107	Genes predicted to be targets of miRBase v22 microRNA hsa-miR-330-5p in miRDB v6.0 with MirTarget v4 prediction scores > 80 (high confidence targets).	148	24	0.020256
M318	Genes up-regulated in IRF4 and IRF8 [GeneID=3662;3394] null pre-B cells treated with IL7 [GeneID=3574]: 5 ng/ml versus 0.25ng/ml.	148	24	0.020256
M3276	Genes down-regulated in comparison of peripheral blood mononuclear cells (PBMC) cultured with YF17D vaccine for 12 h versus PBMC cultured for 3 h.	148	24	0.020256
M4405	Genes up-regulated in comparison of naive CD8 T cells versus naive CD4 [GeneID=920] CD8 T cells.	148	24	0.020256
M10237	Genes up-regulated in anaplastic thyroid carcinoma (ATC) compared to normal thyroid tissue.	550	73	0.020259
M30652	Genes predicted to be targets of miRBase v22 microRNA hsa-miR-3714 in miRDB v6.0 with MirTarget v4 prediction scores > 80 (high confidence targets).	365	51	0.0203027
M18938	Genes up-regulated in U2OS cells (osteosarcoma) upon knockdown of both HDAC1 and HDAC2 [GeneID=3065;3066] by RNAi.	187	29	0.0205094
M5938	Genes up-regulated by reactive oxigen species (ROS).	40	9	0.020513
M12053	Genes within amplicon 22q13 identified in a copy number alterations study of 191 breast tumor samples.	16	5	0.0205593
M17869	Interacting selectively and non-covalently with one or both of the regulatory subunits of protein kinase A. [GOC:mah]	16	5	0.0205593
M32578	Genes predicted to be targets of miRBase v22 microRNA hsa-miR-454-5p in miRDB v6.0 with MirTarget v4 prediction scores > 80 (high confidence targets).	16	5	0.0205593
M10016	Genes up-regulated na√Øve CD4 [GeneID=920] T cells: Ly6c+ versus Ly6c-.	103	18	0.020605
M30452	Genes predicted to be targets of miRBase v22 microRNA hsa-miR-7-2-3p in miRDB v6.0 with MirTarget v4 prediction scores > 80 (high confidence targets).	525	70	0.0206614
M4439	Genes down-regulated in comparison of memory IgG IgA B cells versus memory IgM B cells.	156	25	0.0207195
M4951	Genes up-regulated in comparison of plasmacytoid dendritic cells (DC) versus myeloid DCs.	156	25	0.0207195
M7850	Genes down-regulated in T conv cells: IL35 treated versus untreated.	156	25	0.0207195
M30636	Genes predicted to be targets of miRBase v22 microRNA hsa-miR-30a-3p in miRDB v6.0 with MirTarget v4 prediction scores > 80 (high confidence targets).	316	45	0.0207905
M31199	Genes predicted to be targets of miRBase v22 microRNA hsa-miR-3652 in miRDB v6.0 with MirTarget v4 prediction scores > 80 (high confidence targets).	118	20	0.0208285
M8746	Genes having at least one occurence of the highly conserved motif M68 RGAANNTTC sites. The motif matches transcription factor binding site V$HSF1_01 (v7.4 TRANSFAC).	349	49	0.0208409
M10531	A organ system process carried out by any of the organs or tissues of the circulatory system. The circulatory system is an organ system that moves extracellular fluids to and from tissue within a multicellular organism. [GOC:mtg_cardio]	424	58	0.0208998
M17674	The part of a synapse that is part of the presynaptic cell. [GOC:dos]	424	58	0.0208998
M30707	Genes predicted to be targets of miRBase v22 microRNA hsa-miR-875-3p in miRDB v6.0 with MirTarget v4 prediction scores > 80 (high confidence targets).	243	36	0.0209552
M30525	Genes predicted to be targets of miRBase v22 microRNA hsa-miR-526b-3p in miRDB v6.0 with MirTarget v4 prediction scores > 80 (high confidence targets).	483	65	0.020965
M30528	Genes predicted to be targets of miRBase v22 microRNA hsa-miR-3133 in miRDB v6.0 with MirTarget v4 prediction scores > 80 (high confidence targets).	399	55	0.0209843
M1973	Genes up-regulated in primary endothelial cells (HUVEC) after knockdown of WTAP [GeneID=9589] by RNAi.	235	35	0.0209897
M30704	Genes predicted to be targets of miRBase v22 microRNA hsa-miR-5700 in miRDB v6.0 with MirTarget v4 prediction scores > 80 (high confidence targets).	235	35	0.0209897
M16867	The 'MLL signature 2': genes down-regulated in pediatric AML (acute myeloid leukemia) with rearranged MLL [GeneID=4297] compared to the AML cases with intact MLL and NPM1 [GeneID=4869].	227	34	0.0209968
M3114	Genes down-regulated in comarison of effector memory T cells versus peripheral blood mononuclear cells (PBMC).	164	26	0.0211098
M5909	Genes involved in development of skeletal muscle (myogenesis).	164	26	0.0211098
M6949	Genes down-regulated in plasmacytoid dendritic cells (1h): untreated versus influenza virus infection.	164	26	0.0211098
M9447	Genes up-regulated in splenocytes: control versus infected with Baki-1 MuLV virus.	164	26	0.0211098
M30496	Genes predicted to be targets of miRBase v22 microRNA hsa-miR-4668-5p in miRDB v6.0 with MirTarget v4 prediction scores > 80 (high confidence targets).	366	51	0.0212673
M31539	Genes predicted to be targets of miRBase v22 microRNA hsa-miR-7849-3p in miRDB v6.0 with MirTarget v4 prediction scores > 80 (high confidence targets).	96	17	0.0212932
M26339	Enables the transfer of potassium ions (K+) from one side of a membrane to the other. [GOC:ai]	141	23	0.0212957
M31105	Genes predicted to be targets of miRBase v22 microRNA hsa-miR-4443 in miRDB v6.0 with MirTarget v4 prediction scores > 80 (high confidence targets).	141	23	0.0212957
M6721	Genes up-regulated in 33D1+ spleen dendritic cells: Flt3L Melanom injected mice versus healthy controls.	141	23	0.0212957
M1748	Genes with promoters bound by FOXP3 [GeneID=50943] and which are up-regulated only in mature (peripheral blood) regulatory CD4+ [GeneID=920] T lymphocytes.	11	4	0.0217791
M24587	A signal transduction process that contributes to a G2/M transition DNA damage checkpoint. [GOC:mtg_cell_cycle]	11	4	0.0217791
M5560	Genes down-regulated in comparison of basophils versus central memory CD4 [GeneID=920] T cells.	149	24	0.021826
M6056	Genes down-regulated in CD4 [GeneID=920] T cells: untreated (0h) versus activated by anti-CD3 and anti-CD28 and then stimulated by TGFB1 [GeneID=7040] and IL-12 (48h).	149	24	0.021826
M7550	Genes up-regulated in double positive thymocytes with ELK4 [GeneID=2005] knockout: untreated versus stimulated by anti-CD3.	149	24	0.021826
M17794	Down-regulated genes associated with poor survival prognosis of patients with metastatic neuroblastoma that lack MYCN [GeneID=4613] amplification.	34	8	0.0218405
M749	Ca-dependent events	34	8	0.0218405
M30635	Genes predicted to be targets of miRBase v22 microRNA hsa-miR-30e-3p in miRDB v6.0 with MirTarget v4 prediction scores > 80 (high confidence targets).	317	45	0.0218522
M26911	G-protein mediated events	47	10	0.0219022
M32072	Genes predicted to be targets of miRBase v22 microRNA hsa-miR-595 in miRDB v6.0 with MirTarget v4 prediction scores > 80 (high confidence targets).	47	10	0.0219022
M2256	Genes commonly down-regulated in UET-13 cells (mesenchymal progenitor) by expression of EWSR1 [GeneID=2130] fusions with ETS transcription factors FLI1 and ERG [GeneID=2313] [GeneID=2078].	188	29	0.0219032
M10652	Genes having at least one occurence of the transcription factor binding site V$RORA1_01 (v7.4 TRANSFAC) in the regions spanning up to 4 kb around their transcription starting sites.	196	30	0.0220604
M8695	Genes having at least one occurence of the transcription factor binding site V$CEBP_01 (v7.4 TRANSFAC) in the regions spanning up to 4 kb around their transcription starting sites.	204	31	0.0221722
M3878	Genes up-regulated in comparison of dendritic cells (DC) stimulated with CpG DNA (TLR9 agonist) at 1 h versus DC cells stimulated with Gardiquimod (TLR7 agonist) at 1 h.	157	25	0.0222729
M5759	Genes up-regulated in comparison of untreated macrophages versus those treated with IL1.	157	25	0.0222729
M6025	Genes up-regulated in CD4 [GeneID=920] T cells: untreated (0h) versus activated by anti-CD3 and anti-CD28 (2h).	157	25	0.0222729
M6182	Genes down-regulated in C57BL6 CD4 CD8 double positive thymocyte transgenic for the BDC2.5 TCR incubated with mimetope negative sel 16h versus NOD CD4 CD8 double positive thymocyte transgenic for the BDC2.5 TCR incubated with mimetope negative sel 16h.	157	25	0.0222729
M7451	Genes down-regulated in CD4 [GeneID=920] T cells with STAT3 [GeneID=6774] knockout: IL6 [GeneID=3569] versus TGF beta and IL6 [GeneID=3569].	157	25	0.0222729
M31195	Genes predicted to be targets of miRBase v22 microRNA hsa-miR-199b-5p in miRDB v6.0 with MirTarget v4 prediction scores > 80 (high confidence targets).	134	22	0.0223687
M5778	Genes down-regulated in comparison of peripheral blood mononuclear cells (PBMC) from healthy donors versus PBMCs from patients with type 1 diabetes at 1 month after the diagnosis.	134	22	0.0223687
M1979	GnRH signaling pathway	82	15	0.0224494
M30602	Genes predicted to be targets of miRBase v22 microRNA hsa-miR-4311 in miRDB v6.0 with MirTarget v4 prediction scores > 80 (high confidence targets).	293	42	0.0225226
M6177	Notch-HLH transcription pathway	22	6	0.0225517
M7314	Ensembl 99 Genes in Cytogenetic Band chr4p14	22	6	0.0225517
M31265	Genes predicted to be targets of miRBase v22 microRNA hsa-miR-4640-5p in miRDB v6.0 with MirTarget v4 prediction scores > 80 (high confidence targets).	104	18	0.0225577
M31430	Genes predicted to be targets of miRBase v22 microRNA hsa-miR-4667-3p in miRDB v6.0 with MirTarget v4 prediction scores > 80 (high confidence targets).	104	18	0.0225577
M9777	Genes down-regulated in CD8 T cells with MIR155 [GeneID=406947] knockout: resting versus activated.	165	26	0.0226441
M11160	Genes in the cancer module 511.	28	7	0.0226821
M18354	Neighborhood of NS	28	7	0.0226821
M3115	Long-term potentiation	54	11	0.0226984
M31803	Genes predicted to be targets of miRBase v22 microRNA hsa-miR-8055 in miRDB v6.0 with MirTarget v4 prediction scores > 80 (high confidence targets).	54	11	0.0226984
M30697	Genes predicted to be targets of miRBase v22 microRNA hsa-miR-152-3p in miRDB v6.0 with MirTarget v4 prediction scores > 80 (high confidence targets).	285	41	0.0227226
M30698	Genes predicted to be targets of miRBase v22 microRNA hsa-miR-148b-3p in miRDB v6.0 with MirTarget v4 prediction scores > 80 (high confidence targets).	285	41	0.0227226
M31547	Genes predicted to be targets of miRBase v22 microRNA hsa-miR-6509-5p in miRDB v6.0 with MirTarget v4 prediction scores > 80 (high confidence targets).	75	14	0.022851
M31931	Genes predicted to be targets of miRBase v22 microRNA hsa-miR-634 in miRDB v6.0 with MirTarget v4 prediction scores > 80 (high confidence targets).	75	14	0.022851
M30627	Genes predicted to be targets of miRBase v22 microRNA hsa-miR-30d-3p in miRDB v6.0 with MirTarget v4 prediction scores > 80 (high confidence targets).	318	45	0.0229568
M22416	The addition of a methyl group to a protein amino acid. A methyl group is derived from methane by the removal of a hydrogen atom. [GOC:ai]	142	23	0.0229764
M2947	Genes up-regulated in natural T reg with non-functional FOXP3 [GeneID=50943] versus T conv.	142	23	0.0229764
M8227	Genes down-regulated in polarizing CD4 [GeneID=920] Th17 cells: untreated versus digoxin [PubChem=2724385].	142	23	0.0229764
M9509	Genes up-regulated in CD8 T cells: na√Øve versus exhausted at day 30 chronic infection with LCMV-clone 13.	142	23	0.0229764
M17544	The cytoplasm of a muscle cell; includes the sarcoplasmic reticulum. [ISBN:0198547684]	61	12	0.0230509
M31743	Genes predicted to be targets of miRBase v22 microRNA hsa-miR-654-3p in miRDB v6.0 with MirTarget v4 prediction scores > 80 (high confidence targets).	61	12	0.0230509
M31945	Genes predicted to be targets of miRBase v22 microRNA hsa-miR-660-5p in miRDB v6.0 with MirTarget v4 prediction scores > 80 (high confidence targets).	61	12	0.0230509
M32045	Genes predicted to be targets of miRBase v22 microRNA hsa-miR-11399 in miRDB v6.0 with MirTarget v4 prediction scores > 80 (high confidence targets).	61	12	0.0230509
M31840	Genes predicted to be targets of miRBase v22 microRNA hsa-miR-4687-3p in miRDB v6.0 with MirTarget v4 prediction scores > 80 (high confidence targets).	68	13	0.0230731
M30801	Genes predicted to be targets of miRBase v22 microRNA hsa-miR-7159-3p in miRDB v6.0 with MirTarget v4 prediction scores > 80 (high confidence targets).	181	28	0.0231865
M8498	Genes down-regulated in B16 melanoma (day 7): untreated versus mock treatment during adoptive transfer therapy.	150	24	0.023489
M9196	Genes up-regulated in T reg: NRP1+ [GeneID=8829] versus NRP1- [GeneID=8829].	150	24	0.023489
M30553	Genes predicted to be targets of miRBase v22 microRNA hsa-miR-4261 in miRDB v6.0 with MirTarget v4 prediction scores > 80 (high confidence targets).	360	50	0.0236477
M2013	Genes with intermediate-CpG-density promoters (ICP) bearing histone H3 trimethylation mark at K4 (H3K4me3) in neural progenitor cells (NPC).	327	46	0.0238126
M32438	Genes predicted to be targets of miRBase v22 microRNA hsa-miR-920 in miRDB v6.0 with MirTarget v4 prediction scores > 80 (high confidence targets).	41	9	0.0239113
M5418	Genes up-regulated in comparison of eosinophils versus central memory CD4 [GeneID=920] T cells.	158	25	0.0239154
M6584	Genes up-regulated in unstimulated monocytes versus macrophages incubated with CSF1 [GeneID=435] at day 7.	158	25	0.0239154
M7924	Genes down-regulated in wildtype bone marrow-derived macrophages: control versus treated with IL4 [GeneID=3565].	158	25	0.0239154
M31190	Genes predicted to be targets of miRBase v22 microRNA hsa-miR-199a-5p in miRDB v6.0 with MirTarget v4 prediction scores > 80 (high confidence targets).	135	22	0.0241687
M9309	Genes down-regulated in CD4: na√Øve versus FOXP3 [GeneID=50943] knockout T reg precursors.	135	22	0.0241687
M9996	Genes down-regulated during primary acute viral infection: B lymphocytes versus CD8 T cells.	135	22	0.0241687
M30673	Genes predicted to be targets of miRBase v22 microRNA hsa-miR-1299 in miRDB v6.0 with MirTarget v4 prediction scores > 80 (high confidence targets).	270	39	0.0243396
M29619	Chromatin modifying enzymes	174	27	0.0245417
M442	Genes up-regulated in peripheral blood monocytes (PBMC): control versus IL-12 stimulation.	120	20	0.0245962
M7592	Genes up-regulated in CD11b+ cells from spleen of BALB/c mice bearing C26GM colon carcinoma versus CD11b+ cells from bone marrow of healthy BALB/c mice.	120	20	0.0245962
M31191	Genes predicted to be targets of miRBase v22 microRNA hsa-miR-30c-1-3p in miRDB v6.0 with MirTarget v4 prediction scores > 80 (high confidence targets).	105	18	0.0246483
M31309	Genes predicted to be targets of miRBase v22 microRNA hsa-miR-7111-3p in miRDB v6.0 with MirTarget v4 prediction scores > 80 (high confidence targets).	105	18	0.0246483
M30414	Genes predicted to be targets of miRBase v22 microRNA hsa-miR-3662 in miRDB v6.0 with MirTarget v4 prediction scores > 80 (high confidence targets).	754	96	0.0247517
M13205	Neighborhood of IL4	143	23	0.0247577
M5420	Genes up-regulated in comparison of eosinophils versus NK cells.	143	23	0.0247577
M2410	Genes regulated in MCF7 cells (breast cancer) by expression of the full-length and truncated (611-CTF) forms of ERBB2 [GeneID=2064] at 60 h time point.	83	15	0.0248353
M30491	Genes predicted to be targets of miRBase v22 microRNA hsa-miR-4719 in miRDB v6.0 with MirTarget v4 prediction scores > 80 (high confidence targets).	403	55	0.0249758
M14778	Genes having at least one occurence of the transcription factor binding site V$IK2_01 (v7.4 TRANSFAC) in the regions spanning up to 4 kb around their transcription starting sites.	198	30	0.0250179
M30848	Genes predicted to be targets of miRBase v22 microRNA hsa-miR-10522-5p in miRDB v6.0 with MirTarget v4 prediction scores > 80 (high confidence targets).	198	30	0.0250179
M6884	Genes up-regulated in monocytes after HCMV infection: BAY 11-7082 [PubChem=5353431] versus Ly294002 [PubChem=3973].	151	24	0.0252483
M16329	The process in which an inorganic ion is transported across a membrane. [GOC:mah]	668	86	0.0253783
M248	Ensembl 99 Genes in Cytogenetic Band chr8q24	76	14	0.0253995
M31338	Genes predicted to be targets of miRBase v22 microRNA hsa-miR-219a-5p in miRDB v6.0 with MirTarget v4 prediction scores > 80 (high confidence targets).	128	21	0.0253997
M31363	Genes predicted to be targets of miRBase v22 microRNA hsa-miR-6792-3p in miRDB v6.0 with MirTarget v4 prediction scores > 80 (high confidence targets).	98	17	0.0256204
M3601	Genes up-regulated in comparison of CD8 T cells at 0 h versus those at 48 h after stimulation with antigen-B7-1.	159	25	0.02565
M6352	Genes up-regulated in gamma delta T cells stimulated by LPS: Vd1 versus Vd2.	159	25	0.02565
M9234	Genes down-regulated in CD8 T cells with STAT1 [GeneID=6772]: untreated versus interferon alpha.	159	25	0.02565
M2964	Genes up-regulated in natural T reg: wildtype versus non-functional FOXP3 [GeneID=50943].	113	19	0.025737
M27417	O-glycosylation of TSR domain-containing proteins	35	8	0.0257877
M513	Top 50 down-regulated genes in cluster MF of multiple myeloma samples with characteristic expression spike of MAF family transcription factors.	35	8	0.0257877
M611	NOTCH1 Intracellular Domain Regulates Transcription	35	8	0.0257877
M8333	Ensembl 99 Genes in Cytogenetic Band chr16q12	35	8	0.0257877
M31936	Genes predicted to be targets of miRBase v22 microRNA hsa-miR-6890-3p in miRDB v6.0 with MirTarget v4 prediction scores > 80 (high confidence targets).	69	13	0.0257924
M835	Dilated cardiomyopathy	69	13	0.0257924
M30473	Genes predicted to be targets of miRBase v22 microRNA hsa-miR-3529-3p in miRDB v6.0 with MirTarget v4 prediction scores > 80 (high confidence targets).	429	58	0.0257931
M31968	Genes predicted to be targets of miRBase v22 microRNA hsa-miR-4463 in miRDB v6.0 with MirTarget v4 prediction scores > 80 (high confidence targets).	62	12	0.0259468
M8728	Hypertrophic cardiomyopathy (HCM)	62	12	0.0259468
M14601	Genes up-regulated in hepatoblastoma samples compared to normal liver tissue.	167	26	0.0259718
M9083	Genes up-regulated in the bone marrow CD34+ [GeneID=947] cells: CD38- [GeneID=952] versus MME- SELL+ [GeneID=4311;6402].	167	26	0.0259718
M30719	Genes predicted to be targets of miRBase v22 microRNA hsa-miR-3919 in miRDB v6.0 with MirTarget v4 prediction scores > 80 (high confidence targets).	239	35	0.0263652
M30694	Genes predicted to be targets of miRBase v22 microRNA hsa-miR-148a-3p in miRDB v6.0 with MirTarget v4 prediction scores > 80 (high confidence targets).	288	41	0.0264966
M30743	Genes predicted to be targets of miRBase v22 microRNA hsa-miR-892c-5p in miRDB v6.0 with MirTarget v4 prediction scores > 80 (high confidence targets).	223	33	0.0265684
M4703	Genes down-regulated in comparison of unstimulated dendritic cells (DC) at 0 h versus DCs stimulated with LPS (TLR4 agonist) and R848 for 2 h.	144	23	0.0266432
M12627	Dopamine Neurotransmitter Release Cycle	17	5	0.0266686
M27401	Regulation of FZD by ubiquitination	17	5	0.0266686
M859	JNK (c-Jun kinases) phosphorylation and activation mediated by activated human TAK1	17	5	0.0266686
M31420	Genes predicted to be targets of miRBase v22 microRNA hsa-miR-802 in miRDB v6.0 with MirTarget v4 prediction scores > 80 (high confidence targets).	106	18	0.0268823
M1941	Genes with high-CpG-density promoters (HCP) bearing histone H3 dimethylation at K4 (H3K4me2) and trimethylation at K27 (H3K27me3) in brain.	888	111	0.0268996
M4365	Genes down-regulated in comparison of lung tissue from wild type mice subjected to ozone for 0 h versus that from wild type mice subjected to ozone for 6 h.	152	24	0.0271071
M6009	Genes up-regulated in dendritic cells: wildtype versus I ab-/- mice.	152	24	0.0271071
M7909	Genes down-regulated in wildtype bone marrow-derived macrophages: control versus IL4 [GeneID=3565] and rosiglitazone [PubChem=77999].	152	24	0.0271071
M18467	Genes expressed in multiple myeloma (MM) patients carrying specific translocations involving the immunoglobulin heavy chain (IGH) locus at 14q32.	29	7	0.0272715
M18967	Modulates the activity of a sodium channel. [GOC:mah]	29	7	0.0272715
M32407	Genes predicted to be targets of miRBase v22 microRNA hsa-miR-3115 in miRDB v6.0 with MirTarget v4 prediction scores > 80 (high confidence targets).	29	7	0.0272715
M6687	Genes down-regulated fibroblasts: untreated versus interferon alpha.	160	25	0.02748
M9591	Genes up-regulated in thymic T conv: CD24 high [GeneID=100133941] versus CD24 int [GeneID=100133941].	160	25	0.02748
M30628	Genes predicted to be targets of miRBase v22 microRNA hsa-miR-204-5p in miRDB v6.0 with MirTarget v4 prediction scores > 80 (high confidence targets).	297	42	0.0275429
M32325	Genes predicted to be targets of miRBase v22 microRNA hsa-miR-1231 in miRDB v6.0 with MirTarget v4 prediction scores > 80 (high confidence targets).	42	9	0.0276919
M816	Top highly correlated genes positively associated with poor survival of patients with suboptimally debulked ovarian tumors.	23	6	0.0278772
M4215	Genes having at least one occurence of the transcription factor binding site V$PAX4_04 (v7.4 TRANSFAC) in the regions spanning up to 4 kb around their transcription starting sites.	176	27	0.0279889
M31410	Genes predicted to be targets of miRBase v22 microRNA hsa-miR-4691-5p in miRDB v6.0 with MirTarget v4 prediction scores > 80 (high confidence targets).	99	17	0.0280171
M30838	Genes predicted to be targets of miRBase v22 microRNA hsa-miR-5683 in miRDB v6.0 with MirTarget v4 prediction scores > 80 (high confidence targets).	184	28	0.0281412
M30607	Genes predicted to be targets of miRBase v22 microRNA hsa-miR-4699-3p in miRDB v6.0 with MirTarget v4 prediction scores > 80 (high confidence targets).	406	55	0.0283491
M30451	Genes predicted to be targets of miRBase v22 microRNA hsa-miR-7-1-3p in miRDB v6.0 with MirTarget v4 prediction scores > 80 (high confidence targets).	525	69	0.0284601
M30549	Genes predicted to be targets of miRBase v22 microRNA hsa-miR-338-5p in miRDB v6.0 with MirTarget v4 prediction scores > 80 (high confidence targets).	381	52	0.0286119
M6146	Genes down-regulated in CD8 alphabeta OT1 thymocyte RTOC culture versus CD8 alphabeta HY thymocyte RTOC culture.	145	23	0.0286366
M6700	Genes up-regulated in endothelial cells: interferon alpha versus interferon beta.	145	23	0.0286366
M32193	Genes predicted to be targets of miRBase v22 microRNA hsa-miR-200c-5p in miRDB v6.0 with MirTarget v4 prediction scores > 80 (high confidence targets).	49	10	0.0287272
M31145	Genes predicted to be targets of miRBase v22 microRNA hsa-miR-103a-1-5p in miRDB v6.0 with MirTarget v4 prediction scores > 80 (high confidence targets).	122	20	0.0288622
M2728	Genes up-regulated in MCF-7 cells (breast cancer) positive for ESR1 [GeneID=2099] MCF-7 cells (breast cancer) stably over-expressing constitutively active RAF1 [GeneID=5894] gene.	153	24	0.0290689
M3248	Genes down-regulated in comparison of IgM-memory B cells versus Ig isotype switched memory B cells.	153	24	0.0290689
M4135	Genes up-regulated in comparison of dendritic cells (DC) stimulated with Gardiquimod (TLR7 agonist) at 0.5 h versus those stimulated with Gardiquimod (TLR7 agonist) at 12 h.	153	24	0.0290689
M9243	Genes down-regulated in dendritic cells: untreated versus hydrogen peroxide [PubChem=784].	153	24	0.0290689
M9245	Genes up-regulated in dendritic cells: untreated versus hydrogen peroxide [PubChem=784].	153	24	0.0290689
M17978	Genes having at least one occurence of the highly conserved motif M165 CCAWNWWNNNGGC in the region spanning up to 4 kb around their transcription start sites. The motif does not match any known transcription factor binding site (v7.4 TRANSFAC).	63	12	0.0290994
M31298	Genes predicted to be targets of miRBase v22 microRNA hsa-miR-342-3p in miRDB v6.0 with MirTarget v4 prediction scores > 80 (high confidence targets).	92	16	0.0291212
M32059	Genes predicted to be targets of miRBase v22 microRNA hsa-miR-6866-5p in miRDB v6.0 with MirTarget v4 prediction scores > 80 (high confidence targets).	56	11	0.0291376
M23296	The modification of histone H3 by the removal of a methyl group from lysine at position 4 of the histone. [GOC:mah]	7	3	0.0291914
M26652	Interacting selectively and non-covalently with any protein or protein complex (a complex of two or more proteins that may include other nonprotein molecules) using energy from the hydrolysis of ATP. [GOC:jl]	7	3	0.0291914
M26694	Catalysis of the reaction: S-adenosyl-L-methionine + histone H3 L-lysine (position 36) = S-adenosyl-L-homocysteine + histone H3 N6-methyl-L-lysine (position 36). This reaction is the addition of a methyl group onto lysine at position 36 of the histone H3 protein. [GOC:ai]	7	3	0.0291914
M26935	Sperm Motility And Taxes	7	3	0.0291914
M3802	Genes down-regulated in comparison of dendritic cells (DC) stimulated with LPS (TLR4 agonist) at 2 h versus DC cells stimulated with poly(I:C) (TLR3 agonist) at 2 h.	161	25	0.0294082
M30702	Genes predicted to be targets of miRBase v22 microRNA hsa-miR-5010-3p in miRDB v6.0 with MirTarget v4 prediction scores > 80 (high confidence targets).	241	35	0.0294283
M30577	Genes predicted to be targets of miRBase v22 microRNA hsa-miR-6833-3p in miRDB v6.0 with MirTarget v4 prediction scores > 80 (high confidence targets).	282	40	0.0296122
M30514	Genes predicted to be targets of miRBase v22 microRNA hsa-miR-106a-5p in miRDB v6.0 with MirTarget v4 prediction scores > 80 (high confidence targets).	509	67	0.0296382
M14731	Any process that results in a change in the behavior of an organism as a result of a cocaine stimulus. [GOC:jid]	12	4	0.030009
M17013	Genes in the cancer module 141.	12	4	0.030009
M2070	Down-regulated genes common to all pretumorigenic cells with acquired drug resistance.	12	4	0.030009
M27247	Glycogen synthesis	12	4	0.030009
M4395	Ensembl 99 Genes in Cytogenetic Band chr4p13	12	4	0.030009
M14930	A organ system process carried out at the level of a muscle. Muscle tissue is composed of contractile cells or fibers. [GOC:mtg_cardio]	357	49	0.0300568
M31513	Genes predicted to be targets of miRBase v22 microRNA hsa-miR-3660 in miRDB v6.0 with MirTarget v4 prediction scores > 80 (high confidence targets).	85	15	0.0301675
M3185	Genes down-regulated in at least one of three multiple myeloma (MM) cell lines treated with the DNA hypomethylating agent decitabine (5-aza-2'-deoxycytidine) [PubChem=451668].	85	15	0.0301675
M16888	Ensembl 99 Genes in Cytogenetic Band chr10p12	36	8	0.0302055
M18031	Interacting selectively and non-covalently with an estrogen receptor. [GOC:ai]	36	8	0.0302055
M8355	Genes down-regulated in atherosclerosis macrophages: anti miR-33 versus anti miR.	138	22	0.0302392
M2116	Genes correlated with neural type of glioblastoma multiforme tumors.	100	17	0.0305772
M2277	Genes down-regulated in HCT116 cells (colorectal carcinoma) upon knockout of PTEN [GeneID=5728].	3	2	0.0307121
M23297	The modification of histone H3 by the removal of a methyl group from a trimetylated lysine at position 4 of the histone. [GOC:mah]	3	2	0.0307121
M23978	The cell cycle process in which the directed movement of the meiotic spindle to a specific location in the cell occurs. [GOC:ai]	3	2	0.0307121
M6315	Cluster 2: genes down-regulated in lung tissue samples from mice with oncogenic form of KRAS [GeneID=3845] and inactivated PTEN [GeneID=5728].	291	41	0.0307463
M3120	Genes up-regulated in comparison of peripheral mononuclear blood cells (PBMC) versus memory T cells.	154	24	0.0311369
M5524	Genes up-regulated in comparison of neutrophils versus basophils.	154	24	0.0311369
M5744	Genes down-regulated in comparison of thymus regulatory T cells versus fat tissue regulatory T cells.	154	24	0.0311369
M6388	Genes up-regulated in B lymphocytes: na√Øve versus memory.	154	24	0.0311369
M7474	Genes up-regulated in CD4 [GeneID=920] T cells with STAT3 [GeneID=6774] knockout: medium versus TGF beta.	154	24	0.0311369
M8046	Genes down-regulated in CD8 T lymphocytes: control versus activated by anti-CD3 and anti-CD28.	154	24	0.0311369
M8343	Genes up-regulated in activated versus induced T reg cells.	154	24	0.0311369
M30482	Genes predicted to be targets of miRBase v22 microRNA hsa-miR-506-3p in miRDB v6.0 with MirTarget v4 prediction scores > 80 (high confidence targets).	631	81	0.0312071
M30484	Genes predicted to be targets of miRBase v22 microRNA hsa-miR-124-3p in miRDB v6.0 with MirTarget v4 prediction scores > 80 (high confidence targets).	631	81	0.0312071
M1920	Genes forming the macrophage-enriched metabolic network (MEMN) claimed to have a causal relationship with the metabolic syndrom traits.	973	120	0.0313903
M5906	Genes defining early response to estrogen.	162	25	0.0314379
M7229	Genes down-regulated in T cells: control (0h) versus IL21 [GeneID=59067] treatment for 6h.	162	25	0.0314379
M30556	Genes predicted to be targets of miRBase v22 microRNA hsa-miR-655-3p in miRDB v6.0 with MirTarget v4 prediction scores > 80 (high confidence targets).	333	46	0.0315052
M30557	Genes predicted to be targets of miRBase v22 microRNA hsa-miR-374c-5p in miRDB v6.0 with MirTarget v4 prediction scores > 80 (high confidence targets).	333	46	0.0315052
M15183	Genes having at least one occurence of the transcription factor binding site V$E12_Q6 (v7.4 TRANSFAC) in the regions spanning up to 4 kb around their transcription starting sites.	202	30	0.0318504
M32065	Genes predicted to be targets of miRBase v22 microRNA hsa-miR-1843 in miRDB v6.0 with MirTarget v4 prediction scores > 80 (high confidence targets).	43	9	0.0318735
M32099	Genes predicted to be targets of miRBase v22 microRNA hsa-miR-219a-1-3p in miRDB v6.0 with MirTarget v4 prediction scores > 80 (high confidence targets).	43	9	0.0318735
M32152	Genes predicted to be targets of miRBase v22 microRNA hsa-miR-6780b-3p in miRDB v6.0 with MirTarget v4 prediction scores > 80 (high confidence targets).	43	9	0.0318735
M32195	Genes predicted to be targets of miRBase v22 microRNA hsa-miR-6841-3p in miRDB v6.0 with MirTarget v4 prediction scores > 80 (high confidence targets).	43	9	0.0318735
M4281	Neurotransmitter release cycle	43	9	0.0318735
M4420	Genes up-regulated in hepatocellular carcinoma (HCC) from MYC and E2F1 [GeneID=4609;1869] double transgenic mice.	43	9	0.0318735
M31158	Genes predicted to be targets of miRBase v22 microRNA hsa-miR-376c-3p in miRDB v6.0 with MirTarget v4 prediction scores > 80 (high confidence targets).	131	21	0.031915
M371	Genes down-regulated in macrophages: 5 days with IL4 [GeneID=3565] and dexamethasone [PubChem=5743] followed by TGFB1 [GeneID=7040] for 24h versus 5 days with IL4 [GeneID=3565] followed by TGFB1 [GeneID=7040] for 24h.	131	21	0.031915
M4232	Genes up-regulated in comparison of CD4 [GeneID=920] T cells treated with IL4 [GeneID=3565] and anti-IL12 at 72 h versus the untreated cells at 72 h.	131	21	0.031915
M9007	Genes up-regulated in B lymphocytes: light zone versus dark zone.	131	21	0.031915
M2156	Genes up-regulated in MCF7 cells (breast cancer) at 24 h of estradiol [PubChem=5757] treatment.	259	37	0.0321586
M12705	Genes related to CD40 signaling	30	7	0.0324526
M32504	Genes predicted to be targets of miRBase v22 microRNA hsa-miR-6816-3p in miRDB v6.0 with MirTarget v4 prediction scores > 80 (high confidence targets).	30	7	0.0324526
M6239	Genes down-regulated in Cockayne syndrome fibroblasts rescued by expression of ERCC6 [GeneID=2074] off a plasmid vector.	30	7	0.0324526
M8864	Genes down-regulated in lymphoid primed multipotent progenitors versus RAG2 [GeneID=5897] knockout NK cells.	139	22	0.0324989
M4605	Genes up-regulated in follicular thyroid adenoma (FTA) compared to other thyroid tumors.	64	12	0.0325196
M17744	An ion channel complex through which calcium ions pass. [GOC:mah]	50	10	0.0326521
M27303	Diseases associated with O-glycosylation of proteins	50	10	0.0326521
M32138	Genes predicted to be targets of miRBase v22 microRNA hsa-miR-6759-5p in miRDB v6.0 with MirTarget v4 prediction scores > 80 (high confidence targets).	50	10	0.0326521
M32165	Genes predicted to be targets of miRBase v22 microRNA hsa-miR-34c-3p in miRDB v6.0 with MirTarget v4 prediction scores > 80 (high confidence targets).	50	10	0.0326521
M13639	Genes up-regulated in multiple myeloma (MM) bone marrow mesenchymal stem cells.	57	11	0.0328055
M31981	Genes predicted to be targets of miRBase v22 microRNA hsa-miR-188-5p in miRDB v6.0 with MirTarget v4 prediction scores > 80 (high confidence targets).	57	11	0.0328055
M32111	Genes predicted to be targets of miRBase v22 microRNA hsa-miR-100-3p in miRDB v6.0 with MirTarget v4 prediction scores > 80 (high confidence targets).	57	11	0.0328055
M9276	Genes up-regulated in CD8 T cells after immunization: day 3 versus day 6.	147	23	0.0329606
M4995	Genes specifically up-regulated in Cluster IIb of urothelial cell carcinom (UCC) tumors.	276	39	0.0330866
M31109	Genes predicted to be targets of miRBase v22 microRNA hsa-miR-5581-3p in miRDB v6.0 with MirTarget v4 prediction scores > 80 (high confidence targets).	101	17	0.0333067
M13641	Genes having at least one occurence of the transcription factor binding site V$HFH3_01 (v7.4 TRANSFAC) in the regions spanning up to 4 kb around their transcription starting sites.	155	24	0.0333142
M19666	Genes down-regulated in Caco-2 cells (intestinal epithelium) after coculture with the probiotic bacteria L. casei for 24h.	155	24	0.0333142
M4434	Genes up-regulated in comparison of naive B cells versus memory IgM B cells.	155	24	0.0333142
M4528	Genes up-regulated in comparison of naive CD4 [GeneID=920] T cells versus stimulated CD4 [GeneID=920] Th2 cells at 48 h.	155	24	0.0333142
M5856	Genes up-regulated in comparison of monocytes treated with 5000 ng/ml LPS (TLR4 agonist) versus monocytes treated with anti-TREM1 [GeneID=54210].	155	24	0.0333142
M6057	Genes up-regulated in CD4 [GeneID=920] T cells: untreated (0h) versus activated by anti-CD3 and anti-CD28 and then stimulated by IL4 [GeneID=3565] (2h).	155	24	0.0333142
M7498	Genes down-regulated in CD4 [GeneID=920] follicular helper T cells (Tfh) with SH2D1A [GeneID=4068] knockout versus wildtype Tfh cells.	155	24	0.0333142
M8177	Genes up-regulated in HEK293 cells at 2h after stimulation by muramyl dipeptide [PubChem=11620162]: over-expressing wildtype NOD2 [GeneID=64127] versus control.	155	24	0.0333142
M7623	Genes down-regulated in multiple myeloma (MM) cell lines treated with both decitabine [PubChem=451668] TSA [PubChem=5562].	219	32	0.0334667
M30594	Genes predicted to be targets of miRBase v22 microRNA hsa-miR-200a-3p in miRDB v6.0 with MirTarget v4 prediction scores > 80 (high confidence targets).	326	45	0.0334736
M17531	A thin sheetlike process extended by the leading edge of a migrating cell or extending cell process; contains a dense meshwork of actin filaments. [ISBN:0815316194]	163	25	0.0335719
M8042	Genes up-regulated in CD8 T cells stimulated by IFNA2 [GeneID=3440] versus those activated by anti-CD3 and anti-CD28.	163	25	0.0335719
M31193	Genes predicted to be targets of miRBase v22 microRNA hsa-miR-6715a-3p in miRDB v6.0 with MirTarget v4 prediction scores > 80 (high confidence targets).	124	20	0.0336628
M31231	Genes predicted to be targets of miRBase v22 microRNA hsa-miR-1251-3p in miRDB v6.0 with MirTarget v4 prediction scores > 80 (high confidence targets).	124	20	0.0336628
M7731	Genes up-regulated in bone marrow-derived dendritic cellstreated by poly(IC): 0h versus 24h.	124	20	0.0336628
M30872	Genes predicted to be targets of miRBase v22 microRNA hsa-miR-485-3p in miRDB v6.0 with MirTarget v4 prediction scores > 80 (high confidence targets).	171	26	0.0337446
M6342	Genes having at least one occurence of the transcription factor binding site V$CREB_02 (v7.4 TRANSFAC) in the regions spanning up to 4 kb around their transcription starting sites.	203	30	0.0337627
M11886	Genes in the cancer module 59.	18	5	0.0338213
M27452	Phase 4 - resting membrane potential	18	5	0.0338213
M2549	Genes having at least one occurence of the transcription factor binding site V$NFKB_Q6_01 (v7.4 TRANSFAC) in the regions spanning up to 4 kb around their transcription starting sites.	187	28	0.0338724
M14717	The process of removing one or more phosphoric (ester or anhydride) residues from a molecule. [ISBN:0198506732]	385	52	0.0338751
M9898	Set 'Suz12 targets': genes identified by ChIP on chip as targets of the Polycomb protein SUZ12 [GeneID=23512] in human embryonic stem cells.	747	94	0.0340341
M31024	Genes predicted to be targets of miRBase v22 microRNA hsa-miR-2054 in miRDB v6.0 with MirTarget v4 prediction scores > 80 (high confidence targets).	132	21	0.0343432
M31271	Genes predicted to be targets of miRBase v22 microRNA hsa-miR-3128 in miRDB v6.0 with MirTarget v4 prediction scores > 80 (high confidence targets).	109	18	0.0344989
M6076	Genes up-regulated in CD4 [GeneID=920] T cells activated by anti-CD3 and anti-CD28: TGFB1 and IL4 [GeneID=7040;3565] (2h) versus TGFB1 [GeneID=7040] and IL-12 (2h).	109	18	0.0344989
M31326	Genes predicted to be targets of miRBase v22 microRNA hsa-miR-3976 in miRDB v6.0 with MirTarget v4 prediction scores > 80 (high confidence targets).	94	16	0.0348126
M7508	Genes down-regulated in CD4 [GeneID=920] follicular helper T cells (Tfh) versus non-Tfh.	140	22	0.0348828
M822	Genes having at least one occurence of the highly conserved motif M33 YTATTTTNR sites. The motif matches transcription factor binding site V$MEF2_02 (v7.4 TRANSFAC).	548	71	0.0349917
M15025	Genes up-regulated in the samples with intrahepatic metastatic hepatocellular carcinoma (HCC) vs primary HCC that also have putative binding sites for SOX4 [GeneID=6659].	37	8	0.0351159
M19035	Interacting selectively and non-covalently with a glutamate receptor. [GOC:bf]	37	8	0.0351159
M27231	PKMTs methylate histone lysines	37	8	0.0351159
M71	Integrin-linked kinase signaling	37	8	0.0351159
M5159	Genes down-regulated in comparison of macrophages versus macrophages exposed to L.donovani.	148	23	0.0352983
M6662	Genes down-regulated in bone marrow-derived macrophages (45 min): IL6 [GeneID=3469] knockout stimulated by IL6 [GeneID=3469] and LPS versus IL10 [GeneID=3486] knockout stimulated by and IL6 [GeneID=3469] and LPS.	148	23	0.0352983
M7397	Genes up-regulated in the neuron cell line: immature versus mature.	148	23	0.0352983
M30677	Genes predicted to be targets of miRBase v22 microRNA hsa-miR-3686 in miRDB v6.0 with MirTarget v4 prediction scores > 80 (high confidence targets).	261	37	0.0355982
M30718	Genes predicted to be targets of miRBase v22 microRNA hsa-miR-12124 in miRDB v6.0 with MirTarget v4 prediction scores > 80 (high confidence targets).	261	37	0.0355982
M4408	Genes up-regulated in comparison of unstimulated memory CD4 [GeneID=920] CD8 T cells versus stimulated CD4 [GeneID=920] CD8 T cells.	156	24	0.0356042
M4659	Genes down-regulated in comparison of naive CD8 T cells versus PD-1 low CD8 T cells.	156	24	0.0356042
M7207	Genes up-regulated in tumors established by injecting MC38 cells (colon cancer): control versus CpG oligodeoxynucleotide 1826.	156	24	0.0356042
M8705	Genes up-regulated in bone marrow-derived macrophages with heterozygous MLL4 [GeneID=9757] knockout: control versus treated with LPS for 4h.	156	24	0.0356042
M9641	Genes down-regulated in CD4 [GeneID=920] T helper cells (4h): Th0 versus TGFB1 and IL6 [GeneID=7040;3569].	156	24	0.0356042
M6193	Genes down-regulated in polymorphonuclear leukocytes (24h): control versus infection by A. phagocytophilum.	164	25	0.0358133
M30865	Genes predicted to be targets of miRBase v22 microRNA hsa-miR-539-3p in miRDB v6.0 with MirTarget v4 prediction scores > 80 (high confidence targets).	172	26	0.035937
M5052	Genes down-regulated in comparison of splenic secondary CD8 effector T cells at day 8 post-acute infection versus splenic secondary CD8 effector T cells at day 8 post-chronic infection.	172	26	0.035937
M17496	Candidate genes specific for recent thymic emigrants (RTEs).	180	27	0.0359853
M31755	Genes predicted to be targets of miRBase v22 microRNA hsa-miR-6796-5p in miRDB v6.0 with MirTarget v4 prediction scores > 80 (high confidence targets).	65	12	0.0362178
M31987	Genes predicted to be targets of miRBase v22 microRNA hsa-miR-6895-3p in miRDB v6.0 with MirTarget v4 prediction scores > 80 (high confidence targets).	65	12	0.0362178
M32026	Genes predicted to be targets of miRBase v22 microRNA hsa-miR-3152-3p in miRDB v6.0 with MirTarget v4 prediction scores > 80 (high confidence targets).	65	12	0.0362178
M2121	Genes correlated with classical type of glioblastoma multiforme tumors.	125	20	0.0362744
M8460	Genes down-regulated in gamma delta T cells activated by phosphoantigen BrHPP and IL2 [GeneID=3558]: 6h versus 7 days.	125	20	0.0362744
M12308	Genes having at least one occurence of the highly conserved motif M45 CCANNAGRKGGC in the region spanning up to 4 kb around their transcription start sites. The motif does not match any known transcription factor binding site (v7.4 TRANSFAC).	87	15	0.036296
M31572	Genes predicted to be targets of miRBase v22 microRNA hsa-miR-4264 in miRDB v6.0 with MirTarget v4 prediction scores > 80 (high confidence targets).	87	15	0.036296
M2356	Genes with promoters occupied by SMAD2 or SMAD3 [GeneID=4087] [GeneID=4088] in HaCaT cells (keratinocyte) according to a ChIP-chip analysis.	688	87	0.0363485
M32348	Genes predicted to be targets of miRBase v22 microRNA hsa-miR-6836-3p in miRDB v6.0 with MirTarget v4 prediction scores > 80 (high confidence targets).	44	9	0.0364735
M30651	Genes predicted to be targets of miRBase v22 microRNA hsa-miR-5590-3p in miRDB v6.0 with MirTarget v4 prediction scores > 80 (high confidence targets).	278	39	0.0364861
M30593	Genes predicted to be targets of miRBase v22 microRNA hsa-miR-141-3p in miRDB v6.0 with MirTarget v4 prediction scores > 80 (high confidence targets).	328	45	0.0366111
M31986	Genes predicted to be targets of miRBase v22 microRNA hsa-miR-6866-3p in miRDB v6.0 with MirTarget v4 prediction scores > 80 (high confidence targets).	58	11	0.0367887
M31013	Genes predicted to be targets of miRBase v22 microRNA hsa-miR-520e-5p in miRDB v6.0 with MirTarget v4 prediction scores > 80 (high confidence targets).	133	21	0.0369062
M8282	Genes up-regulated in thymic memory like CD8 cells: wildtype versus KFL13 [GeneID=51621] knockout.	133	21	0.0369062
M187	Neurotrophic factor-mediated Trk receptor signaling	51	10	0.0369379
M2777	Genes whose expression peaked at 240 min after stimulation of MCF10A cells with serum.	51	10	0.0369379
M32144	Genes predicted to be targets of miRBase v22 microRNA hsa-miR-493-3p in miRDB v6.0 with MirTarget v4 prediction scores > 80 (high confidence targets).	51	10	0.0369379
M4384	Genes having at least one occurence of the highly conserved motif M173 YWATTWNNRGCT in the region spanning up to 4 kb around their transcription start sites. The motif does not match any known transcription factor binding site (v7.4 TRANSFAC).	51	10	0.0369379
M610	Extracellular matrix organization	229	33	0.0370585
M26002	A synapse in which pre and post-synaptic cells are neurons. [GOC:dos]	295	41	0.0372146
M31134	Genes predicted to be targets of miRBase v22 microRNA hsa-miR-4762-5p in miRDB v6.0 with MirTarget v4 prediction scores > 80 (high confidence targets).	110	18	0.0373601
M5148	Genes down-regulated in untreated dendritic cells (DC) versus DCs exposed to parasite Toxoplasma gondii.	141	22	0.0373947
M9819	Genes down-regulated in CD40L and IL-2 IL-4 IL-5 stimulated at day 1 B cell IRF4-KO versus CD40L and IL-2 IL-4 IL-5 stimulated at day 1 B cell wildtype.	141	22	0.0373947
M30439	Genes predicted to be targets of miRBase v22 microRNA hsa-miR-4262 in miRDB v6.0 with MirTarget v4 prediction scores > 80 (high confidence targets).	576	74	0.0375469
M31458	Genes predicted to be targets of miRBase v22 microRNA hsa-miR-890 in miRDB v6.0 with MirTarget v4 prediction scores > 80 (high confidence targets).	80	14	0.0377234
M3731	Genes down-regulated in comparison of control dendritic cells (DC) at 1 h versus those stimulated with Pam3Csk4 (TLR1/2 agonist) at 1 h.	149	23	0.0377575
M4624	Genes down-regulated in comparison of untreated CD25+ T effector cells at day 7 versus untreated CD25- T cells at day 7.	149	23	0.0377575
M4678	Genes down-regulated in comparison of naive CD4 [GeneID=920] T cells versus CD4 [GeneID=920] central memory T cells.	149	23	0.0377575
M8339	Genes down-regulated in BCL6 [GeneID=604] low follicular helper T cells versus na√Øve CD4 [GeneID=620] T cells.	149	23	0.0377575
M8764	Genes up-regulated in monocytes: CD16- versus CD16+.	149	23	0.0377575
M31370	Genes predicted to be targets of miRBase v22 microRNA hsa-miR-651-5p in miRDB v6.0 with MirTarget v4 prediction scores > 80 (high confidence targets).	95	16	0.0379442
M4647	Genes up-regulated in comparison of fetal regulatory T cell (Treg) versus fetal conventional T cells.	157	24	0.0380098
M4970	Genes up-regulated in comparison of plasmacytoid dendritic cells (DC) from influenza vaccinee at day 7 post-vaccination versus myeloid DCs at day 7 post-vaccination.	157	24	0.0380098
M5494	Genes up-regulated in comparison of macrophages versus B cells.	157	24	0.0380098
M8750	Genes down-regulated in T cells stimulated by IL2 [GeneID=3558] for 2h: STAT5 double knock-in versus wildtype.	157	24	0.0380098
M6517	Genes having at least one occurence of the highly conserved motif M139 AAAYWAACM sites. The motif matches transcription factor binding site V$HFH4_01 (v7.4 TRANSFAC).	197	29	0.0380283
M12062	Ensembl 99 Genes in Cytogenetic Band chr12p11	31	7	0.0382512
M8067	Ensembl 99 Genes in Cytogenetic Band chr1q41	31	7	0.0382512
M19391	Genes down-regulated in prostate cancer samples.	388	52	0.0382945
M4403	Genes in the cancer module 459.	321	44	0.0389011
M30629	Genes predicted to be targets of miRBase v22 microRNA hsa-miR-211-5p in miRDB v6.0 with MirTarget v4 prediction scores > 80 (high confidence targets).	296	41	0.0389836
M31127	Genes predicted to be targets of miRBase v22 microRNA hsa-miR-103a-2-5p in miRDB v6.0 with MirTarget v4 prediction scores > 80 (high confidence targets).	126	20	0.0390326
M31339	Genes predicted to be targets of miRBase v22 microRNA hsa-miR-6766-3p in miRDB v6.0 with MirTarget v4 prediction scores > 80 (high confidence targets).	126	20	0.0390326
M16822	Genes having at least one occurence of the transcription factor binding site V$NRSF_01 (v7.4 TRANSFAC) in the regions spanning up to 4 kb around their transcription starting sites.	73	13	0.039048
M30433	Genes predicted to be targets of miRBase v22 microRNA hsa-miR-5688 in miRDB v6.0 with MirTarget v4 prediction scores > 80 (high confidence targets).	621	79	0.0395498
M4216	Genes up-regulated in comparison of CD4 [GeneID=920] T cells treated with IL4 [GeneID=3565] and anti-IL12 at 6 h versus the untreated cells at 6 h.	134	21	0.0396078
M6732	Genes up-regulated in B lymphocytes versus CD4 [GeneID=920] T cells.	134	21	0.0396078
M9147	Genes down-regulated in CD4 T conv over-expressing: FOXP3 [GeneID=50943] versus XBP1 and FOXP3 [GeneID=7494;50943].	134	21	0.0396078
M8215	Genes in the expression cluster 'HSC and Progenitors Shared': up-regulated in hematopoietic stem cells (HSC) and progenitors from adult bone marrow and fetal liver.	457	60	0.0396142
M31421	Genes predicted to be targets of miRBase v22 microRNA hsa-miR-3167 in miRDB v6.0 with MirTarget v4 prediction scores > 80 (high confidence targets).	88	15	0.0396764
M31569	Genes predicted to be targets of miRBase v22 microRNA hsa-miR-6799-3p in miRDB v6.0 with MirTarget v4 prediction scores > 80 (high confidence targets).	88	15	0.0396764
M31693	Genes predicted to be targets of miRBase v22 microRNA hsa-miR-508-3p in miRDB v6.0 with MirTarget v4 prediction scores > 80 (high confidence targets).	88	15	0.0396764
M17539	A protein complex that possesses DNA helicase activity. [GOC:mah]	13	4	0.0398329
M1990	Selected genes with immunologic function which were reciprocally changed in evasion and tolerogenic tumor models.	13	4	0.0398329
M27043	Serotonin Neurotransmitter Release Cycle	13	4	0.0398329
M2409	Genes having at least one occurence of the transcription factor binding site V$NFY_Q6_01 (v7.4 TRANSFAC) in the regions spanning up to 4 kb around their transcription starting sites.	206	30	0.0400246
M30748	Genes predicted to be targets of miRBase v22 microRNA hsa-miR-1290 in miRDB v6.0 with MirTarget v4 prediction scores > 80 (high confidence targets).	206	30	0.0400246
M31073	Genes predicted to be targets of miRBase v22 microRNA hsa-miR-6770-5p in miRDB v6.0 with MirTarget v4 prediction scores > 80 (high confidence targets).	142	22	0.0400381
M5445	Genes down-regulated in comparison of mast cells versus effector memory CD4 [GeneID=920] T cells.	142	22	0.0400381
M6140	Genes up-regulated in CD8 alphabeta OT1 thymocyte RTOC culture versus CD8 alphabeta HY thymocyte RTOC culture.	142	22	0.0400381
M6816	Genes down-regulated in immature dendritic cells: untreated versus interferon alpha.	142	22	0.0400381
M4705	Genes down-regulated in comparison of unstimulated dendritic cells (DC) at 0 h versus DCs stimulated with LPS (TLR4 agonist) and R848 for 8 h.	150	23	0.0403416
M6720	Genes down-regulated in endothelial cells: IFNG [GeneID=3459] versus IFNG [GeneID=3459] and B. burgdoferi.	150	23	0.0403416
M6877	Genes up-regulated during B lymphocyte differentiation: large pre-B II versus VPREB1+ [GeneID=7441] pre-B Il.	150	23	0.0403416
M31261	Genes predicted to be targets of miRBase v22 microRNA hsa-miR-653-3p in miRDB v6.0 with MirTarget v4 prediction scores > 80 (high confidence targets).	111	18	0.0403909
M31288	Genes predicted to be targets of miRBase v22 microRNA hsa-miR-17-3p in miRDB v6.0 with MirTarget v4 prediction scores > 80 (high confidence targets).	111	18	0.0403909
M6683	Genes down-regulated in bone marrow-derived macrophages at 180 min of stimulation with IL10 [GeneID=3486] and LPS: wildtype versus IL6 [GeneID=3469] knockout.	111	18	0.0403909
M3128	Genes having at least one occurence of the highly conserved motif M144 AAANWWTGC in the region spanning up to 4 kb around their transcription start sites. The motif does not match any known transcription factor binding site (v7.4 TRANSFAC).	158	24	0.0405342
M3677	Genes up-regulated in comparison of regulatory T cell (Treg) from uninfected mice versus regulatory T cell (Treg) from mice infected with S. mansoni.	158	24	0.0405342
M4966	Genes up-regulated in comparison of monocytes from influenza vaccinee at day 7 post-vaccination versus myeloid dendritic cells at day 7 post-vaccination.	158	24	0.0405342
M8980	Genes up-regulated in CD4 [GeneID=920] T cells over-expressing FOXP3 [GeneID=50943] and PPARg1 form of PPARG [GeneID=5468]: untreated versus pioglitazone [PubChem=4829].	158	24	0.0405342
M9689	Genes up-regulated in CD4 [GeneID=920] T helper cells Th0: 10h versus 30h.	158	24	0.0405342
M18324	Ensembl 99 Genes in Cytogenetic Band chr20p11	38	8	0.0405383
M8474	Genes having at least one occurence of the transcription factor binding site V$CEBPDELTA_Q6 (v7.4 TRANSFAC) in the regions spanning up to 4 kb around their transcription starting sites.	182	27	0.0405762
M11653	Assembly or disassembly of actin filaments by the addition or removal of actin monomers from a filament. [GOC:mah]	166	25	0.0406297
M9161	Genes up-regulated in CD4 T conv over-expressing XBP1 [GeneID=7494] versus XBP1 and FOX3P [GeneID=7494;50943].	166	25	0.0406297
M2500	Genes whose expression changes in Calu-6 cells (lung cancer) by TNF [GeneID=7124] were blocked completely by p38 inhibitor LY479754.	174	26	0.0406402
M10754	Ensembl 99 Genes in Cytogenetic Band chr6p24	25	6	0.0408599
M19427	Neighborhood of FOS	25	6	0.0408599
M32503	Genes predicted to be targets of miRBase v22 microRNA hsa-miR-609 in miRDB v6.0 with MirTarget v4 prediction scores > 80 (high confidence targets).	25	6	0.0408599
M5522	Genes down-regulated in HT1080 cells (fibrosarcoma) over-expressing MMP14 [GeneID=4323] compared to those with knockdown of the gene by RNAi.	25	6	0.0408599
M18957	Ensembl 99 Genes in Cytogenetic Band chr15q26	59	11	0.0410985
M32051	Genes predicted to be targets of miRBase v22 microRNA hsa-miR-6822-5p in miRDB v6.0 with MirTarget v4 prediction scores > 80 (high confidence targets).	59	11	0.0410985
M7425	Ensembl 99 Genes in Cytogenetic Band chr2q33	59	11	0.0410985
M11646	The process in which the anatomical structures of embryonic epithelia are generated and organized. [GOC:jl]	119	19	0.0412628
M31175	Genes predicted to be targets of miRBase v22 microRNA hsa-miR-6839-3p in miRDB v6.0 with MirTarget v4 prediction scores > 80 (high confidence targets).	119	19	0.0412628
M11896	Genes whose expression profile is specific to Cluster IIa of urothelial cell carcinoma (UCC) tumors.	96	16	0.0412744
M31293	Genes predicted to be targets of miRBase v22 microRNA hsa-miR-935 in miRDB v6.0 with MirTarget v4 prediction scores > 80 (high confidence targets).	96	16	0.0412744
M31304	Genes predicted to be targets of miRBase v22 microRNA hsa-miR-708-3p in miRDB v6.0 with MirTarget v4 prediction scores > 80 (high confidence targets).	96	16	0.0412744
M31372	Genes predicted to be targets of miRBase v22 microRNA hsa-miR-1179 in miRDB v6.0 with MirTarget v4 prediction scores > 80 (high confidence targets).	96	16	0.0412744
M31576	Genes predicted to be targets of miRBase v22 microRNA hsa-miR-885-5p in miRDB v6.0 with MirTarget v4 prediction scores > 80 (high confidence targets).	96	16	0.0412744
M14228	Cluster a: genes identifying an intrinsic group in head and neck squamous cell carcinoma (HNSCC).	81	14	0.0413767
M2808	Genes up-regulated in neurons.	81	14	0.0413767
M31510	Genes predicted to be targets of miRBase v22 microRNA hsa-miR-3159 in miRDB v6.0 with MirTarget v4 prediction scores > 80 (high confidence targets).	81	14	0.0413767
M31535	Genes predicted to be targets of miRBase v22 microRNA hsa-miR-6764-3p in miRDB v6.0 with MirTarget v4 prediction scores > 80 (high confidence targets).	81	14	0.0413767
M9673	Genes up-regulated in macrophages by P.gingivalis LPS (lipopolysaccharide).	289	40	0.0414493
M30522	Genes predicted to be targets of miRBase v22 microRNA hsa-miR-20b-5p in miRDB v6.0 with MirTarget v4 prediction scores > 80 (high confidence targets).	484	63	0.0414694
M16774	Genes down-regulated in primary cultures of ovarian surface epithlium cells exposed to progesterone [PubChem=5994] for 5 days.	45	9	0.0415076
M30604	Genes predicted to be targets of miRBase v22 microRNA hsa-miR-6873-3p in miRDB v6.0 with MirTarget v4 prediction scores > 80 (high confidence targets).	256	36	0.0418223
M31341	Genes predicted to be targets of miRBase v22 microRNA hsa-miR-4782-3p in miRDB v6.0 with MirTarget v4 prediction scores > 80 (high confidence targets).	127	20	0.0419413
M6174	Genes down-regulated in NOD CD4 CD8 double positive thymocyte transgenic for the BDC2.5 TCR incubated with no peptide 0h versus NOD CD4 CD8 double positive thymocyte transgenic for the BDC2.5 TCR incubated with mimetope negative sel 16h.	127	20	0.0419413
M6568	Genes having at least one occurence of the highly conserved motif M54 TAAWWATAG sites. The motif matches transcription factor binding site V$RSRFC4_Q2 (v7.4 TRANSFAC).	127	20	0.0419413
M30516	Genes predicted to be targets of miRBase v22 microRNA hsa-miR-17-5p in miRDB v6.0 with MirTarget v4 prediction scores > 80 (high confidence targets).	493	64	0.0420543
M1437	Down-regulated genes in myeloid progenitors immortalized by HOXA9 [GeneID=3205] vs those immortalized by HOXA9 and MEIS1 [GeneID=4211].	19	5	0.0420547
M17984	Catalysis of the hydrolysis of an acetyl group or groups from a protein substrate. [GOC:mah]	19	5	0.0420547
M4276	Genes within amplicon 6p24-p22 identified in a copy number alterations study of 191 breast tumor samples.	19	5	0.0420547
M30661	Genes predicted to be targets of miRBase v22 microRNA hsa-miR-4694-3p in miRDB v6.0 with MirTarget v4 prediction scores > 80 (high confidence targets).	248	35	0.0423535
M2980	Genes down-regulated in B lymphocytes: control versus stimulated by anti-IgM for 12h.	135	21	0.0424519
M4911	Genes down-regulated in peripheral blood mononuclear cells (PBMC) from sickle cell disease patients compared to those from healthy subjects.	135	21	0.0424519
M2928	Genes down-regulated in skin from BALB/c mice after injection of: control versus Trypanosoma cruzi (strain Y).	104	17	0.0425667
M31322	Genes predicted to be targets of miRBase v22 microRNA hsa-miR-516b-5p in miRDB v6.0 with MirTarget v4 prediction scores > 80 (high confidence targets).	104	17	0.0425667
M31086	Genes predicted to be targets of miRBase v22 microRNA hsa-miR-6828-5p in miRDB v6.0 with MirTarget v4 prediction scores > 80 (high confidence targets).	143	22	0.0428163
M4509	Genes down-regulated in comparison of stimulated CD4 [GeneID=920] Th1 cells at 12 h versus stimulated CD4 [GeneID=920] Th2 cells at 12 h.	143	22	0.0428163
M5230	Genes down-regulated in comparison of dendritic cells (DC) exposed to 5 worms/well B. malayi versus DC exposed to M. tuberculosis	143	22	0.0428163
M5416	Genes up-regulated in comparison of eosinophils versus effector memory CD4 [GeneID=920] T cells.	143	22	0.0428163
M8893	Genes up-regulated in pro-B cells versus CD4 [GeneID=920] T cells.	143	22	0.0428163
M30524	Genes predicted to be targets of miRBase v22 microRNA hsa-miR-93-5p in miRDB v6.0 with MirTarget v4 prediction scores > 80 (high confidence targets).	485	63	0.0429598
M1721	Top 100 ranked genes most specific to pons region (P) of the adult mouse brain.	74	13	0.0430012
M24816	The directed movement of substances to the plasma membrane in transport vesicles that fuse with the plasma membrane by exocytosis. [GOC:dos]	74	13	0.0430012
M30808	Genes predicted to be targets of miRBase v22 microRNA hsa-miR-580-5p in miRDB v6.0 with MirTarget v4 prediction scores > 80 (high confidence targets).	183	27	0.0430287
M31003	Genes predicted to be targets of miRBase v22 microRNA hsa-miR-1236-3p in miRDB v6.0 with MirTarget v4 prediction scores > 80 (high confidence targets).	151	23	0.0430537
M31131	Genes predicted to be targets of miRBase v22 microRNA hsa-miR-222-5p in miRDB v6.0 with MirTarget v4 prediction scores > 80 (high confidence targets).	151	23	0.0430537
M3450	Genes down-regulated in comparison of intrathymic T progenitor cells (ITTP) versus thymic stromal cells.	151	23	0.0430537
M5978	Genes up-regulated in liver with knockouts of: SOCS3 [GeneID=9021] versus IFNG [GeneID=3458].	151	23	0.0430537
M7756	Genes up-regulated in macrophages with MYD88 [GeneID=4615] knockout after M. bovis BCG infection: 24h versus 48h.	151	23	0.0430537
M9835	Genes down-regulated in at day 0 B cell IRF4-KO versus CD40L and IL-2 IL-4 IL-5 stimulated at day 1 B cell IRF4intermediate.	151	23	0.0430537
M10153	Genes up-regulated in meningioma samples positive for PGR [GeneID=5241] compared to those without the receptor.	8	3	0.043122
M11031	Genes specifically up-regulated in pediatric acute lymphoblastic leukemia (ALL) patients by mercaptopurine [PubChem=667490] and low-dose methotrexate (LDMTX) [PubChem=4112].	8	3	0.043122
M11594	Amplification hot spot 22: colocolized fragile sites and cancer genes in the 22q11.1-q13s region.	8	3	0.043122
M1355	Early prostate development genes (down-regulated at 6 h dihydrotestosterone [PubChem=10635]) which are also down-regulated in normal epithelium vs high grade prostatic intraepithelial neoplasia (PIN).	8	3	0.043122
M19019	Interacting selectively and non-covalently with a neurotrophin receptor. [GOC:ai]	8	3	0.043122
M19079	Interacting selectively and non-covalently with sodium ions (Na+). [GOC:mah]	8	3	0.043122
M23405	The regulated release of chemokine (C-C motif) ligand 2 (CCL2) from a cell. [PMID:21501162]	8	3	0.043122
M25955	A prolongation or process extending from the soma of an astrocyte and wrapping around neurons. [NIF_Subcellular:sao1630537580]	8	3	0.043122
M2599	Genes significantly (FDR < 10%) down-regulated in IMR-90 cells (fibroblast) in response to bystander irradiation.	8	3	0.043122
M27159	NOTCH2 intracellular domain regulates transcription	8	3	0.043122
M27964	Genes from the purple module which are dn-regulated in HAEC cells (primary aortic endothelium) after exposure to the oxidized 1-palmitoyl-2-arachidonyl-sn-3-glycerophosphorylcholine (oxPAPC).	8	3	0.043122
M29516	Binding to a small molecule and eliciting a change in the protein's activity in response to the intracellular level of that small molecule. [PMID:26328879]	8	3	0.043122
M29827	Alpha-protein kinase 1 signaling pathway	8	3	0.043122
M32666	Genes predicted to be targets of miRBase v22 microRNA hsa-miR-181c-3p in miRDB v6.0 with MirTarget v4 prediction scores > 80 (high confidence targets).	8	3	0.043122
M9144	Genes in the cancer module 101.	8	3	0.043122
M1951	Genes with high-CpG-density promoters (HCP) bearing histone H3 dimethylation mark at K4 (H3K4me2) in neural precursor cells (NPC).	391	52	0.0431451
M31077	Genes predicted to be targets of miRBase v22 microRNA hsa-miR-520f-3p in miRDB v6.0 with MirTarget v4 prediction scores > 80 (high confidence targets).	159	24	0.0431803
M3790	Genes down-regulated in comparison of control dendritic cells (DC) at 8 h versus those stimulated with Gardiquimod (TLR7 agonist) at 8 h.	159	24	0.0431803
M5862	Genes up-regulated in comparison of monocytes treated with 1 ng/ml LPS (TLR4 agonist) versus monocytes treated with anti-TREM1 [GeneID=54210] and 5000 ng/ml LPS (TLR4 agonist).	159	24	0.0431803
M6646	Genes down-regulated in bone marrow-derived macrophages at 45 min of stimulation by IL6 [GeneID=3469] and LPS: wildtype versus IL6 [GeneID=3469] knockout.	159	24	0.0431803
M7613	Genes up-regulated inCD8 T cells: na√Øve versus 4' memory.	159	24	0.0431803
M9136	Genes down-regulated in CD4 T conv: control versus over-expression of FOXP3 [GeneID=50943].	159	24	0.0431803
M31630	Genes predicted to be targets of miRBase v22 microRNA hsa-miR-3173-5p in miRDB v6.0 with MirTarget v4 prediction scores > 80 (high confidence targets).	89	15	0.0432761
M31638	Genes predicted to be targets of miRBase v22 microRNA hsa-miR-512-3p in miRDB v6.0 with MirTarget v4 prediction scores > 80 (high confidence targets).	89	15	0.0432761
M31751	Genes predicted to be targets of miRBase v22 microRNA hsa-miR-6831-5p in miRDB v6.0 with MirTarget v4 prediction scores > 80 (high confidence targets).	89	15	0.0432761
M2242	Category A genes: p53-dependent genes whose expression in the absence of S389 phosphorylation is similar to loss of TP53 [GeneID=7157] in MEF (embryonic fibroblast) cells in response to UV-C irradiation.	668	84	0.0438559
M1814	Genes in the cancer module 12.	400	53	0.0439756
M30538	Genes predicted to be targets of miRBase v22 microRNA hsa-miR-4495 in miRDB v6.0 with MirTarget v4 prediction scores > 80 (high confidence targets).	383	51	0.0440001
M8451	Genes up-regulated in U2OS cells (osteosarcoma) upon knockdown of HDAC3 [GeneID=8841] by RNAi.	383	51	0.0440001
M17275	Genes up-regulated in CD34+ [GeneID=947] hematopoetic cells by expression of NUP98-HOXA9 fusion [GeneID=4928;3205] off a retroviral vector at 8 days after transduction.	120	19	0.0443981
M27617	Protein-protein interactions at synapses	67	12	0.0444873
M31792	Genes predicted to be targets of miRBase v22 microRNA hsa-miR-5583-3p in miRDB v6.0 with MirTarget v4 prediction scores > 80 (high confidence targets).	67	12	0.0444873
M27797	RUNX1 interacts with co-factors whose precise effect on RUNX1 targets is not known	32	7	0.0446889
M14073	The actin filament-based process in which cytoplasmic actin filaments slide past one another resulting in contraction of all or part of the cell body. [GOC:mah]	97	16	0.0448088
M31347	Genes predicted to be targets of miRBase v22 microRNA hsa-miR-3674 in miRDB v6.0 with MirTarget v4 prediction scores > 80 (high confidence targets).	97	16	0.0448088
M2919	Genes negatively correlated with amplifications of MYCN [GeneID=4613] in the SCLC (small cell lung cancer) cell lines.	82	14	0.0452735
M31504	Genes predicted to be targets of miRBase v22 microRNA hsa-miR-6757-3p in miRDB v6.0 with MirTarget v4 prediction scores > 80 (high confidence targets).	82	14	0.0452735
M31530	Genes predicted to be targets of miRBase v22 microRNA hsa-miR-6824-3p in miRDB v6.0 with MirTarget v4 prediction scores > 80 (high confidence targets).	82	14	0.0452735
M31668	Genes predicted to be targets of miRBase v22 microRNA hsa-miR-141-5p in miRDB v6.0 with MirTarget v4 prediction scores > 80 (high confidence targets).	82	14	0.0452735
M2854	Genes down-regulated in NOMO-1 cells (AML) after knockdown of STK33 [GeneID=65975] by RNAi.	192	28	0.0453303
M30634	Genes predicted to be targets of miRBase v22 microRNA hsa-miR-548l in miRDB v6.0 with MirTarget v4 prediction scores > 80 (high confidence targets).	291	40	0.0454133
M369	Genes down-regulated in macrophages differentiated for 5 days in the presence of: IL4 [GeneID=3565] versus IL4 [GeneID=3565] and dexamethasone [PubChem=5743].	136	21	0.0454419
M14186	Genes having at least one occurence of the transcription factor binding site V$GATA1_03 (v7.4 TRANSFAC) in the regions spanning up to 4 kb around their transcription starting sites.	184	27	0.0455889
M3109	Genes having at least one occurence of the transcription factor binding site V$CEBP_Q3 (v7.4 TRANSFAC) in the regions spanning up to 4 kb around their transcription starting sites.	184	27	0.0455889
M30558	Genes predicted to be targets of miRBase v22 microRNA hsa-miR-4307 in miRDB v6.0 with MirTarget v4 prediction scores > 80 (high confidence targets).	350	47	0.0456458
M31069	Genes predicted to be targets of miRBase v22 microRNA hsa-miR-4649-3p in miRDB v6.0 with MirTarget v4 prediction scores > 80 (high confidence targets).	144	22	0.0457328
M32279	Genes predicted to be targets of miRBase v22 microRNA hsa-miR-203b-5p in miRDB v6.0 with MirTarget v4 prediction scores > 80 (high confidence targets).	60	11	0.045745
M32303	Genes predicted to be targets of miRBase v22 microRNA hsa-miR-6718-5p in miRDB v6.0 with MirTarget v4 prediction scores > 80 (high confidence targets).	60	11	0.045745
M4309	Genes up-regulated in comparison of contols neutrophils versus those infected with a bacterium (F. nucleatum).	152	23	0.0458968
M7258	Genes down-regulated in thymocytes: cortical versus medullary sources.	152	23	0.0458968
M9420	Genes up-regulated in DN3 thymocytes: wildtype versus TCF7 [GeneID=6932] knockout.	152	23	0.0458968
M4125	Genes down-regulated in comparison of dendritic cells (DC) stimulated with CpG DNA (TLR9 agonist) at 0.5 h versus those stimulated with CpG DNA (TLR9 agonist) at 4 h.	168	25	0.0459095
M5479	Genes having at least one occurence of the transcription factor binding site V$SRF_Q4 (v7.4 TRANSFAC) in the regions spanning up to 4 kb around their transcription starting sites.	168	25	0.0459095
M3220	Genes up-regulated in comparison of regulatory T cell (Treg) versus conventional T cells activated with lamina propria dendritic cells.	160	24	0.0459509
M3422	Genes down-regulated in comparison of regulatory T cell (Treg) from IL2RB [GeneID=3560] defficient mice versus regulatory T cell (Treg) from wild type animals.	160	24	0.0459509
M3596	Genes up-regulated in comparison of CD8 T cells at 0 h versus those at 48 h.	160	24	0.0459509
M4442	Genes up-regulated in comparison of naive B cells versus plasma cells from bone marrow and blood.	160	24	0.0459509
M5108	Genes up-regulated in comparison of CD4 [GeneID=920] dendritic cells (DC) versus CD8 DCs.	160	24	0.0459509
M8436	Genes up-regulated in CD8 T cells: stem cell memory versus central memory.	160	24	0.0459509
M9253	Genes down-regulated in dendritic cells: hydrogen peroxide [PubChem=784] versus diphenyleneiodonium (DPI) [PubChem=2733504].	160	24	0.0459509
M31503	Genes predicted to be targets of miRBase v22 microRNA hsa-miR-5004-5p in miRDB v6.0 with MirTarget v4 prediction scores > 80 (high confidence targets).	105	17	0.0460282
M5539	Axon guidance	105	17	0.0460282
M809	Genes in the cancer module 378.	325	44	0.0462734
M13767	Genes down-regulated at early stages of progenitor T lymphocyte maturation compared to the late stages.	39	8	0.0464897
M32166	Genes predicted to be targets of miRBase v22 microRNA hsa-miR-4761-3p in miRDB v6.0 with MirTarget v4 prediction scores > 80 (high confidence targets).	39	8	0.0464897
M5236	Top 63 probe sets for pediatric acute myeloid leukemia (AML) subtype inv(16); has a CBFB-MYH11 fusion [GeneID=865;4629].	39	8	0.0464897
M1670	Neighborhood of MAP2K3	53	10	0.0466437
M2330	Genes having at least one occurence of the highly conserved motif M114 YTCCCRNNAGGY in the region spanning up to 4 kb around their transcription start sites. The motif does not match any known transcription factor binding site (v7.4 TRANSFAC).	53	10	0.0466437
M31872	Genes predicted to be targets of miRBase v22 microRNA hsa-miR-4748 in miRDB v6.0 with MirTarget v4 prediction scores > 80 (high confidence targets).	53	10	0.0466437
M11755	Neighborhood of RAD51L3	300	41	0.0467051
M15569	NOD-like receptor signaling pathway	46	9	0.0469895
M32079	Genes predicted to be targets of miRBase v22 microRNA hsa-miR-6831-3p in miRDB v6.0 with MirTarget v4 prediction scores > 80 (high confidence targets).	46	9	0.0469895
M32346	Genes predicted to be targets of miRBase v22 microRNA hsa-miR-668-3p in miRDB v6.0 with MirTarget v4 prediction scores > 80 (high confidence targets).	46	9	0.0469895
M31445	Genes predicted to be targets of miRBase v22 microRNA hsa-miR-629-5p in miRDB v6.0 with MirTarget v4 prediction scores > 80 (high confidence targets).	90	15	0.0471014
M31708	Genes predicted to be targets of miRBase v22 microRNA hsa-miR-7703 in miRDB v6.0 with MirTarget v4 prediction scores > 80 (high confidence targets).	90	15	0.0471014
M30796	Genes predicted to be targets of miRBase v22 microRNA hsa-miR-507 in miRDB v6.0 with MirTarget v4 prediction scores > 80 (high confidence targets).	209	30	0.0471179
M31502	Genes predicted to be targets of miRBase v22 microRNA hsa-miR-5087 in miRDB v6.0 with MirTarget v4 prediction scores > 80 (high confidence targets).	75	13	0.0472263
M19588	Genes having at least one occurence of the transcription factor binding site V$CEBPB_02 (v7.4 TRANSFAC) in the regions spanning up to 4 kb around their transcription starting sites.	201	29	0.0475457
M30813	Genes predicted to be targets of miRBase v22 microRNA hsa-miR-3978 in miRDB v6.0 with MirTarget v4 prediction scores > 80 (high confidence targets).	201	29	0.0475457
M30671	Genes predicted to be targets of miRBase v22 microRNA hsa-miR-6508-5p in miRDB v6.0 with MirTarget v4 prediction scores > 80 (high confidence targets).	267	37	0.0476105
M10768	A process in which a sodium ion is transported from one side of a membrane to the other by means of some agent such as a transporter or pore. [GOC:vw]	121	19	0.0477014
M31064	Genes predicted to be targets of miRBase v22 microRNA hsa-miR-9500 in miRDB v6.0 with MirTarget v4 prediction scores > 80 (high confidence targets).	129	20	0.0482261
M1955	Genes with intermediate-CpG-density promoters (ICP) bearing the bivalent trimethylation marks at H3K4 (H3K4me3) and H3K27 (H3K27me3) in MCV6 cells (embryonic fibroblasts trapped in a differentiated state).	26	6	0.048571
M30881	Genes predicted to be targets of miRBase v22 microRNA hsa-miR-6830-5p in miRDB v6.0 with MirTarget v4 prediction scores > 80 (high confidence targets).	137	21	0.0485814
M337	Genes up-regulated in Sez-2 cells (T cell lymphoma): IL15 [GeneID=3600] versus IL21 [GeneID=3600].	137	21	0.0485814
M9100	Genes up-regulated in CD4 T conv: control versus over-expression of IKZF2 [GeneID=22807].	137	21	0.0485814
M6275	Genes down-regulated in medullary thymic epithelial cells (mTEC) with AIRE [GeneID=326] knockout: CD80 [GeneID=941] high versus low.	169	25	0.0487298
M9587	Genes up-regulated in thymic T reg: CD24 high [GeneID=100133941] versus CD24 low [GeneID=100133941].	145	22	0.0487907
M31142	Genes predicted to be targets of miRBase v22 microRNA hsa-miR-922 in miRDB v6.0 with MirTarget v4 prediction scores > 80 (high confidence targets).	161	24	0.0488489
M5682	Genes down-regulated in comparsion of ActTreg versus ActTregTGF (see Fig. 1 in the paper for details).	161	24	0.0488489
M6932	Genes down-regulated in B lymphocytes: anti IgM versus PL2-3 (Chromatin IC).	161	24	0.0488489
M7161	Genes down-regulated in CD4 [GeneID=920] T cells: control versus treated with HDAC inhibitors for 2h.	161	24	0.0488489
M18441	Genes down-regulated in samples with systolic heart failure compared to normal hearts.	153	23	0.0488741
M4010	Genes up-regulated in comparison of dendritic cells (DC) stimulated with LPS (TLR4 agonist) at 24 h versus DC cells stimulated with CpG DNA (TLR9 agonist) at 24 h.	153	23	0.0488741
M5530	Genes up-regulated in comparison of neutrophils versus NK cells.	153	23	0.0488741
M6561	Genes up-regulated in monocyte-derived dendritic cells: rosiglitazone [PubChem=77999] versus AM580 [PubChem=2126].	153	23	0.0488741
M18227	Top up-regulated genes from principal component 3 (PCA3) which captures variation among different plasma cell tumors arising from overexpression of BCL2L1 and MYC [GeneID=598;4609].	68	12	0.049076
M31667	Genes predicted to be targets of miRBase v22 microRNA hsa-miR-7855-5p in miRDB v6.0 with MirTarget v4 prediction scores > 80 (high confidence targets).	68	12	0.049076
M31833	Genes predicted to be targets of miRBase v22 microRNA hsa-miR-647 in miRDB v6.0 with MirTarget v4 prediction scores > 80 (high confidence targets).	68	12	0.049076
M10792	MAPK signaling pathway	218	31	0.0491399
M2348	Genes up-regulated in leukemic progenitor cells expressing activated fusion of ESWR1 and FLI1 [GeneID=2130] [GeneID=2313] compared to normal hematopoetic progenitors.	218	31	0.0491399
M30691	Genes predicted to be targets of miRBase v22 microRNA hsa-miR-4760-3p in miRDB v6.0 with MirTarget v4 prediction scores > 80 (high confidence targets).	218	31	0.0491399
M30596	Genes predicted to be targets of miRBase v22 microRNA hsa-miR-466 in miRDB v6.0 with MirTarget v4 prediction scores > 80 (high confidence targets).	318	43	0.0491631
M17425	A protein complex that possesses methyltransferase activity. [GOC:mah]	83	14	0.0494204
M31520	Genes predicted to be targets of miRBase v22 microRNA hsa-miR-4526 in miRDB v6.0 with MirTarget v4 prediction scores > 80 (high confidence targets).	83	14	0.0494204
M5547	Age up-regulated genes in the human frontal cortex.	210	30	0.0496765
M29278	The developmental process pertaining to the initial formation of an epithelial tube. [GOC:mtg_kidney_jan10]	106	17	0.0496853
